# Supplementary material for: Molecular subtypes based on DNA methylation predict prognosis in lung squamous cell carcinoma
Source: BMC Cancer. 2021 Jan 23;21:96. doi: 10.1186/s12885-021-07807-7 (PMC7825161; doi:10.1186/s12885-021-07807-7)
Supplement: Supplementary file 3 — Additional file 3. The clinical information of external testing dataset [file 12885_2021_7807_MOESM3_ESM.xlsx]

## Sheet: Sheet1
Id	futime	fustat	grade	stage	T	M	N
TCGA-18-3406	371	1	unknow	Stage IA	T1	M0	N0
TCGA-18-3407	136	1	unknow	Stage IB	T2	M0	N0
TCGA-18-3408	2304	1	unknow	Stage IB	T2	M0	N0
TCGA-18-3409	3747	0	unknow	Stage IA	T1	M0	N0
TCGA-18-3410	146	1	unknow	Stage IIB	T3	M0	N0
TCGA-18-3411	3576	0	unknow	Stage IIIA	T2	M0	N2
TCGA-18-3412	345	1	unknow	Stage IB	T2	M0	N0
TCGA-18-3414	716	1	unknow	Stage IV	T4	M1	N1
TCGA-18-3415	2803	1	unknow	Stage IB	T2	M0	N0
TCGA-18-3416	973	1	unknow	Stage IIB	T2	M0	N1
TCGA-18-3419	2811	0	unknow	Stage IIB	T2	M0	N1
TCGA-18-3421	2645	0	unknow	Stage IB	T2	M0	N0
TCGA-18-4083	188	1	unknow	Stage IIB	T2	M0	N1
TCGA-18-4086	85	1	unknow	Stage IB	T2	M0	N0
TCGA-21-1070	3636	0	unknow	Stage IIIA	T3	M0	N0
TCGA-21-1071	1426	1	unknow	Stage IB	T2	M0	N0
TCGA-21-1072	3016	0	unknow	Stage IB	T2	M0	N0
TCGA-21-1075	2134	0	unknow	Stage IIB	T2	M0	N1
TCGA-21-1076	1852	0	unknow	Stage IB	T2	M0	N0
TCGA-21-1077	1058	1	unknow	Stage IIB	T2	M0	N1
TCGA-21-1078	474	1	unknow	Stage IB	T2	M0	N0
TCGA-21-1079	965	1	unknow	Stage IIIA	T3	M0	N0
TCGA-21-1080	3724	0	unknow	Stage IB	T2	M0	N0
TCGA-21-1081	284	1	unknow	Stage IIB	T2	M0	N1
TCGA-21-1082	3644	0	unknow	Stage IB	T2	M0	N0
TCGA-21-1083	1315	1	unknow	Stage IA	T1	M0	N0
TCGA-22-0940	669	1	unknow	Stage IIA	T1	M0	N1
TCGA-22-0944	223	1	unknow	Stage IB	T2	M0	N0
TCGA-22-1000	454	1	unknow	Stage IB	T2	M0	N0
TCGA-22-1002	131	1	unknow	Stage IA	T1	M0	N0
TCGA-22-1005	1953	1	unknow	Stage IA	T1	M0	N0
TCGA-22-1011	53	1	unknow	Stage IB	T2	M0	N0
TCGA-22-1012	429	1	unknow	Stage IB	T2	M0	N0
TCGA-22-1016	822	1	unknow	Stage IB	T2	M0	N0
TCGA-22-1017	1485	1	unknow	Stage IA	T1	M0	N0
TCGA-22-4591	623	1	unknow	Stage IIIA	T3	M0	N2
TCGA-22-4594	1470	1	unknow	Stage IIIA	T3	M0	N2
TCGA-22-4595	734	1	unknow	Stage IIIA	T3	unknow	N2
TCGA-22-4604	399	1	unknow	Stage IIA	T2a	M0	N1
TCGA-22-4607	587	1	unknow	Stage IB	T2a	M0	N0
TCGA-33-4532	3924	1	unknow	Stage IB	T2	M0	N0
TCGA-33-4533	4068	0	unknow	Stage IB	T2	M0	N0
TCGA-33-4538	2979	1	unknow	Stage IIIA	T2	M0	N2
TCGA-33-4547	2419	0	unknow	Stage IB	T2	M0	N0
TCGA-34-2596	80	1	unknow	Stage IIB	T2	M0	N1
TCGA-34-2600	1874	1	unknow	Stage IA	T1	M0	N0
TCGA-34-2604	958	1	unknow	Stage IB	T2	M0	N0
TCGA-34-2605	881	1	unknow	Stage IIIB	T4	M0	N1
TCGA-34-2608	1000	1	unknow	Stage IB	T2	M0	N0
TCGA-34-2609	951	1	unknow	Stage IIB	T2	M0	N1
TCGA-37-3783	122	0	unknow	Stage IIIA	T3	M0	N2
TCGA-37-4129	242	0	unknow	Stage IA	T1b	M0	N0
TCGA-37-4130	247	0	unknow	Stage IA	T1b	M0	N0
TCGA-37-4132	227	0	unknow	Stage IV	T2	M1	N0
TCGA-37-4133	238	0	unknow	Stage IIIA	T4	M0	N0
TCGA-37-4135	207	0	unknow	Stage IB	T2a	M0	N0
TCGA-43-2578	684	1	unknow	Stage IA	T1	M0	N0
TCGA-43-2581	1176	0	unknow	Stage IIIA	T3	M0	N1
TCGA-43-3394	1190	1	unknow	Stage IB	T2a	M0	N0
TCGA-43-3920	1007	0	unknow	Stage IB	T2	M0	N0
TCGA-46-3765	405	0	unknow	Stage IA	T1	M0	N0
TCGA-46-3766	370	0	unknow	Stage IA	T1	M0	N0
TCGA-46-3767	396	0	unknow	Stage IA	T1a	M0	N0
TCGA-46-3768	299	1	unknow	Stage IIIA	T3	M0	N1
TCGA-46-3769	135	0	unknow	unknow	T4	M0	N0
TCGA-51-4081	911	0	unknow	Stage IIB	T2a	M0	N1
TCGA-56-1622	881	1	unknow	Stage IB	T2	M0	N0
TCGA-60-2695	642	0	unknow	Stage IB	T2	M0	N0
TCGA-60-2696	109	1	unknow	Stage IIA	T2	M0	N0
TCGA-60-2698	311	1	unknow	Stage IIB	T2	M0	N1
TCGA-60-2706	2820	0	unknow	Stage IA	T1	M0	N0
TCGA-60-2707	667	1	unknow	Stage IB	T2	M0	N0
TCGA-60-2708	2447	0	unknow	Stage IIB	T2	M0	N1
TCGA-60-2710	2024	0	unknow	Stage IIA	T1	M0	N1
TCGA-60-2711	1260	0	unknow	Stage IB	T2	M0	N0
TCGA-60-2712	274	1	unknow	Stage IIB	T2	M0	N1
TCGA-60-2713	1731	0	unknow	Stage IB	T2	M0	N0
TCGA-60-2714	1531	0	unknow	Stage IIB	T2	M0	N1
TCGA-60-2715	1075	1	unknow	Stage IA	T1	M0	N0
TCGA-60-2716	1475	0	unknow	Stage IIB	T2	M0	N1
TCGA-60-2719	1297	0	unknow	Stage IB	T1	M0	N0
TCGA-60-2720	97	0	unknow	Stage IB	T2	M0	N0
TCGA-60-2721	983	0	unknow	Stage IB	T2	M0	N0
TCGA-60-2722	908	0	unknow	Stage IIB	T2	M0	N1
TCGA-60-2723	1092	0	unknow	Stage IB	T2	M0	N0
TCGA-60-2724	717	0	unknow	Stage IIIA	T3	M0	N1
TCGA-60-2725	816	0	unknow	Stage IB	T2	M0	N0
TCGA-60-2726	358	1	unknow	Stage IIA	T2	M0	N1
TCGA-66-2727	516	1	unknow	Stage IB	T2	M0	N0
TCGA-66-2734	1311	0	unknow	Stage IB	T2	M0	N0
TCGA-66-2737	61	0	unknow	Stage IIB	T2	M0	N1
TCGA-66-2742	641	0	unknow	Stage IV	T2	M1	N1
TCGA-66-2744	30	0	unknow	Stage IIB	T2	M0	N1
TCGA-66-2753	31	0	unknow	Stage IB	T2	M0	N0
TCGA-66-2754	61	0	unknow	Stage IIIA	T2	M0	N2
TCGA-66-2756	30	0	unknow	Stage IIIB	T4	M0	N0
TCGA-66-2757	1338	1	unknow	Stage IA	T1	M0	N0
TCGA-66-2758	639	0	unknow	Stage IB	T2	M0	N0
TCGA-66-2759	762	0	unknow	Stage IIIA	T2	M0	N2
TCGA-66-2763	30	0	unknow	Stage IB	T2	M0	N0
TCGA-66-2765	61	0	unknow	Stage IB	T2	M0	N0
TCGA-66-2766	31	0	unknow	Stage IIIA	T2	M0	N2
TCGA-66-2767	61	0	unknow	Stage IIIB	T2	M0	N3
TCGA-66-2768	61	0	unknow	Stage IIB	T2	M0	N1
TCGA-66-2769	215	1	unknow	Stage IIIB	T4	M0	N0
TCGA-66-2770	700	0	unknow	Stage IB	T2	M0	N0
TCGA-66-2771	578	0	unknow	Stage IIB	T2	M0	N1
TCGA-66-2773	92	1	unknow	Stage IB	T2	M0	N0
TCGA-66-2777	61	0	unknow	Stage IB	T2	M0	N0
TCGA-66-2778	578	0	unknow	Stage IIIB	T2	M0	N3
TCGA-66-2780	366	1	unknow	Stage IB	T2	M0	N0
TCGA-66-2781	121	0	unknow	Stage IB	T2	M0	N0
TCGA-66-2782	365	1	unknow	Stage IIB	T3	M0	N0
TCGA-66-2783	759	0	unknow	Stage IIIB	T2	M0	N3
TCGA-66-2785	60	0	unknow	Stage IB	T2	M0	N0
TCGA-66-2786	790	0	unknow	Stage IA	T1	M0	N0
TCGA-66-2787	1217	0	unknow	Stage IA	T1	M0	N0
TCGA-66-2788	699	0	unknow	Stage IB	T2	M0	N0
TCGA-66-2789	123	1	unknow	Stage IIIB	T1	M0	N3
TCGA-66-2790	699	0	unknow	Stage IIB	T2	M0	N1
TCGA-66-2791	153	1	unknow	Stage IIIB	T2	M0	N3
TCGA-66-2792	913	0	unknow	Stage IIB	T2	M0	N1
TCGA-66-2793	306	1	unknow	Stage IIIB	T4	M0	N1
TCGA-66-2794	1645	0	unknow	Stage IIIB	T4	M0	N2
TCGA-66-2795	122	0	unknow	Stage IIIB	T4	M0	N1
TCGA-66-2800	1492	0	unknow	Stage IIIB	T4	M0	N0
