# Supplementary material for: Molecular subtypes based on DNA methylation predict prognosis in lung squamous cell carcinoma
Source: BMC Cancer. 2021 Jan 23;21:96. doi: 10.1186/s12885-021-07807-7 (PMC7825161; doi:10.1186/s12885-021-07807-7)
Supplement: Supplementary file 4 — Additional file 4. Univariate Cox regression analysis of the training dataset (1159) [file 12885_2021_7807_MOESM4_ESM.xlsx]

## Sheet: Sheet1
id	HR	HR.95L	HR.95H	pvalue
cg00009407	4.66e-18	1.28e-33	0.0169844	0.029044
cg00024396	1.3633e+08	669.649	27754800000000	0.0026711
cg00032227	5.89e-33	3.37e-59	1.03e-06	0.0160782
cg00034039	8.87309e+06	3.19609	24633800000000	0.0345616
cg00047050	6.99e-09	4.24e-14	0.00115422	0.00218762
cg00050312	1.1187e+07	1.2869	97249100000000	0.0464914
cg00105470	2.22e-16	1.29e-30	0.0382247	0.0311508
cg00151607	7.38e-43	4.54e-75	1.2e-10	0.0103578
cg00265490	1.09134e+07	5.05931	23541000000000	0.029418
cg00303548	4.05e-08	1.09e-13	0.0150512	0.00928845
cg00338702	0.329915	0.113571	0.958381	0.0415406
cg00338893	4.95e-12	1.86e-22	0.131911	0.0335578
cg00344709	0.212321	0.0562684	0.801162	0.0221863
cg00351011	295050	7.68918	11321704981	0.0193491
cg00426056	583213	25.1499	13524402465	0.00963143
cg00469635	9.65e-74	7.51e-111	1.24e-36	0.000115059
cg00510787	9.67895	1.02961	90.9884	0.0470907
cg00513467	0.00261861	2.96e-05	0.231646	0.00933736
cg00565688	0.239886	0.0950112	0.605671	0.00251887
cg00650762	2.39e-26	4.14e-44	1.37e-08	0.00468915
cg00659953	4.25e-11	1.88e-21	0.961141	0.0496204
cg00687686	10.8047	1.87243	62.3482	0.00778276
cg00712898	9.36e-22	1.95e-42	0.44913	0.0462714
cg00718440	787748	29.5705	20985315849	0.00901794
cg00720723	1.12e-15	6.23e-29	0.0200703	0.0270374
cg00770279	1.25e-29	2.34e-54	6.7e-05	0.0219768
cg00792849	0.309664	0.0978246	0.980243	0.0461625
cg00839802	3.46e-10	2.82e-19	0.426394	0.041372
cg00840403	10.3295	1.52313	70.0517	0.0168126
cg00861635	5.62e-10	6.26e-17	0.00504731	0.00912248
cg00877964	9.77e-11	6.34e-20	0.150551	0.03273
cg00893987	106457000000	1.24821	9.08e+21	0.0480158
cg00910067	0.159242	0.0254055	0.998135	0.0497674
cg00911351	0.277417	0.0826143	0.93156	0.0380168
cg00945862	0.180471	0.034884	0.933663	0.0411696
cg00947019	105170	12.0925	9.14686e+08	0.0124703
cg01044722	2.22e-17	9.28e-34	0.533156	0.0463
cg01048931	15523.2	10.4095	2.3149e+07	0.00964447
cg01069256	323.029	1.37134	76091.8	0.0381461
cg01087382	74.9395	2.17262	2584.87	0.0168723
cg01087710	378733	13.2652	10813154350	0.0141344
cg01107031	82798522600	66.8275	1.03e+20	0.0186064
cg01110846	2.89e-21	5.11e-39	0.00163406	0.0233517
cg01124961	6.13e-24	1.01e-44	0.00371508	0.0285868
cg01135200	3271.59	4.24062	2.52399e+06	0.0170387
cg01154537	21.1688	1.90255	235.536	0.013021
cg01220033	1.6e-08	8.19e-16	0.311214	0.036059
cg01254459	5.03e-17	2.62e-32	0.0967307	0.0366129
cg01255349	5.73025e+08	72.4724	4530790000000000	0.0128282
cg01316516	411945	31.4978	5387624720	0.00751043
cg01334437	5.06e-09	2.01e-16	0.127212	0.0280119
cg01352882	3.52e-35	6.45e-69	0.192484	0.0453346
cg01411954	2.93414e+07	8.24349	104436000000000	0.0254807
cg01428678	0.000191618	1.21e-07	0.303489	0.0227758
cg01439983	279.523	2.22193	35164.5	0.0223938
cg01485998	207.202	2.08363	20604.7	0.0230393
cg01536980	7963582658	52.6442	1.20467e+18	0.017672
cg01541629	1.27e-25	4.28e-48	0.0037929	0.0299232
cg01618083	6.6e-27	8.04e-51	0.00541248	0.0318944
cg01630869	54956.9	128.372	2.35274e+07	0.000415026
cg01655123	1274.44	1.56917	1.03506e+06	0.0364591
cg01677177	6.70505e+07	51.6002	87126900000000	0.012107
cg01705458	682949	198.418	2350685586	0.00122413
cg01718139	0.371098	0.151204	0.910781	0.0304667
cg01753595	0.000574655	4.92e-07	0.671465	0.0384072
cg01775414	24.3457	1.47112	402.899	0.0257761
cg01802635	1.44e-08	5.55e-15	0.0371186	0.0165225
cg01817393	0.312434	0.101917	0.957792	0.0418092
cg01866162	2.09e-18	2.25e-30	1.94e-06	0.00378335
cg01990304	8.34e-20	6.63e-36	0.00104924	0.0201986
cg01992081	3.43e-18	1.06e-34	0.110564	0.0381249
cg01994779	0.0248525	0.000947172	0.652097	0.0266606
cg02005336	1.47933e+06	12.3015	177898000000	0.01729
cg02008169	0.000223029	9.08e-08	0.548101	0.034779
cg02021817	3.85e-06	1.95e-11	0.761494	0.045096
cg02034222	2.56853	1.02666	6.42606	0.0437795
cg02043083	94101.3	1.72724	5126711370	0.0395723
cg02055483	0.0298052	0.00300505	0.295618	0.00269077
cg02164046	0.289918	0.121161	0.693726	0.0054119
cg02169098	6.44e-32	2.71e-57	1.53e-06	0.0159911
cg02201963	2.32907e+06	6.83713	793398000000	0.0240869
cg02250594	0.334335	0.121485	0.920113	0.0339085
cg02303361	94968100000000	27.1715	3.32e+26	0.0289586
cg02304930	1275.75	4.23836	384001	0.014052
cg02305723	0.290185	0.11099	0.758696	0.0116314
cg02312170	3.1e-15	1.29e-29	0.746523	0.0480115
cg02344201	4.01e-11	7.55e-20	0.0212888	0.019516
cg02388150	0.239839	0.0861029	0.668072	0.00630115
cg02433671	0.409548	0.183987	0.91164	0.0287749
cg02440177	0.272746	0.0978208	0.760477	0.0130162
cg02489552	0.19483	0.0545827	0.695436	0.011754
cg02497175	4.05e-12	7.71e-22	0.0213113	0.021621
cg02523617	0.000156958	5.9e-08	0.417258	0.0294648
cg02558133	1.78e-22	1.29e-40	0.000244553	0.0187619
cg02608019	5.9e-08	1.86e-13	0.0187053	0.0100063
cg02617361	2.5e-44	4.06e-87	0.154047	0.0458064
cg02646854	3.84e-20	2.18e-39	0.675962	0.0480095
cg02655623	653.16	2.74202	155585	0.0202769
cg02668984	1727.39	1.79255	1.6646e+06	0.0334655
cg02675896	1.17e-23	2.14e-46	0.646185	0.0481198
cg02748427	8.78e-09	6.69e-16	0.115142	0.0265234
cg02755525	11.2838	2.07797	61.2735	0.00499743
cg02775617	2301.07	1.11098	4.76597e+06	0.0469248
cg02776251	359.452	3.16502	40822.9	0.014804
cg02780849	0.357612	0.147254	0.868475	0.0231191
cg02801485	6.53e-14	9.13e-26	0.0467458	0.029265
cg02832245	3.02e-16	1.49e-29	0.00612405	0.0222601
cg02850329	2.73e-06	1.09e-11	0.686245	0.0434545
cg02850821	263354	9.22615	7517236039	0.0171036
cg02889982	0.00363314	4.32e-05	0.305433	0.0129732
cg02917972	2.39699e+08	8.54392	6724730000000000	0.0274448
cg02929869	4.42e-20	9.45e-39	0.206556	0.0421667
cg02962602	0.0984867	0.0117317	0.826792	0.0327465
cg02983451	0.446568	0.223036	0.894131	0.0228534
cg03001305	2.74163	1.02357	7.3434	0.0448224
cg03059528	1638865958	2.67628	1.00359e+18	0.0398475
cg03079549	2.27309e+08	2.7584	1.87316e+16	0.0385396
cg03081134	0.000205082	3.44e-07	0.122169	0.00919202
cg03125090	5.22e-08	5.64e-15	0.482939	0.0404721
cg03152785	3.72712e+06	9.132	1521180000000	0.021704
cg03165700	6.69e-09	3.85e-15	0.0116289	0.0102412
cg03169527	48.3149	2.42393	963.035	0.0110889
cg03173722	0.210898	0.0492695	0.902747	0.0359163
cg03229887	7.56e-26	6.36e-49	0.00899157	0.0328623
cg03266453	0.392956	0.15455	0.999121	0.0497844
cg03274876	2.87e-19	1.53e-36	0.0539946	0.0353965
cg03277112	4.15e-12	6.16e-23	0.279469	0.0393815
cg03289872	0.366285	0.16018	0.837589	0.017316
cg03310453	2501102418	1247.56	5014200000000000	0.00346845
cg03311036	1.91e-23	1.82e-45	0.200603	0.0431703
cg03312124	1.4e-20	1.02e-35	1.93e-05	0.0101566
cg03322749	381353	20.8703	6968278755	0.0102641
cg03355526	0.163737	0.0414233	0.647217	0.0098688
cg03382564	2.17e-21	7.22e-39	0.000649181	0.0204794
cg03447931	20.2789	1.85768	221.37	0.0135946
cg03469054	0.275336	0.0885376	0.856247	0.0258761
cg03510310	0.0440239	0.0044559	0.434951	0.0075323
cg03522063	0.186623	0.0547311	0.636348	0.00731419
cg03522216	209325000000	178.163	2.46e+20	0.0144311
cg03532005	6.49548e+06	98.4916	428374000000	0.00559401
cg03550002	1.04e-16	7.56e-31	0.0142947	0.0267117
cg03555909	532.612	4.77268	59437.4	0.00906321
cg03614513	0.00236502	7.91e-06	0.706786	0.0375906
cg03617367	9.16e-25	8.72e-43	9.62e-07	0.0089393
cg03644378	2827.64	1.81725	4.3998e+06	0.0340693
cg03664139	23182.7	1.22693	438034813	0.0454277
cg03673687	494.005	1.38644	176021	0.0385506
cg03693601	1.29e-53	4.1e-97	4.04e-10	0.0171611
cg03700308	2.7e-16	1.78e-31	0.408752	0.0444176
cg03712038	0.0601908	0.0062823	0.576689	0.014794
cg03723845	0.051436	0.00370829	0.713445	0.0269933
cg03839341	9.83e-14	1.68e-24	0.00575259	0.0178972
cg03876618	0.0644315	0.00543473	0.763869	0.0297456
cg03909500	0.283276	0.0882663	0.909127	0.0339977
cg03919644	9.85588e+06	46.8367	2073980000000	0.0100219
cg03954587	0.0431356	0.0025125	0.74057	0.0302341
cg03955296	547777	1.0927	274603000000	0.0484725
cg03958344	1.82e-39	7.61e-72	4.34e-07	0.0190227
cg03961189	1.44e-30	2.42e-53	8.6e-08	0.0102289
cg04025889	7.07767e+06	2.07975	24086200000000	0.0398416
cg04032566	0.00190814	6.54e-06	0.556505	0.0305907
cg04044684	0.311791	0.106377	0.913861	0.0336583
cg04062391	0.209935	0.0614352	0.717386	0.012784
cg04095468	0.000607997	9.27e-07	0.398836	0.0252389
cg04106641	0.000150813	1.32e-07	0.17286	0.0143513
cg04136480	3942.07	33.5483	463211	0.000662863
cg04215480	7605.58	2.37062	2.44008e+07	0.0300442
cg04228628	3.63e-32	4.19e-63	0.314698	0.046396
cg04230060	0.173194	0.0359077	0.835369	0.02896
cg04233664	6.75e-11	1.51e-20	0.302689	0.0388889
cg04244987	2917.14	2.95786	2.87698e+06	0.023312
cg04305134	32172.4	12.0766	8.57083e+07	0.00990837
cg04315264	7907.98	2.9456	2.12303e+07	0.0258708
cg04368716	2.89299e+07	218.825	3824680000000	0.00429627
cg04386405	0.282395	0.0797783	0.999608	0.049929
cg04391111	0.300557	0.111485	0.810281	0.0175147
cg04402021	3.8948e+06	14.3415	1057730000000	0.0174475
cg04498679	0.143292	0.031706	0.647592	0.011585
cg04527363	0.202399	0.0523114	0.783106	0.020661
cg04531710	4.61e-37	1.29e-68	1.65e-05	0.024006
cg04551925	0.170437	0.0326581	0.889485	0.035827
cg04598121	0.334207	0.119711	0.933032	0.0364125
cg04623955	0.186966	0.04193	0.833682	0.0279168
cg04626574	4.73144e+06	10.9778	2039260000000	0.0202378
cg04691540	53321.1	1.10801	2565973220	0.0478599
cg04785461	58915244271	482.583	7.19256e+18	0.00904412
cg04790936	3.53e-54	4.94e-100	2.53e-08	0.0223301
cg04794505	361127000000	1.86383e+06	6.99704e+16	1.83e-05
cg04794887	13296.4	3.94327	4.48345e+07	0.0219634
cg04809136	3365.85	1.57567	7.18993e+06	0.0378755
cg04836786	0.077113	0.0101023	0.588617	0.0134725
cg04853151	468.865	2.81713	78034.7	0.0184301
cg04880762	1.52e-17	8.68e-32	0.0026618	0.0206528
cg04960271	2.33e-10	1.37e-19	0.395282	0.0407992
cg04999036	806.95	15.2478	42705.7	0.000948417
cg05000446	0.377588	0.145216	0.981799	0.0457557
cg05022306	4.80755	1.25077	18.4787	0.0222726
cg05073845	28813163716	29.4119	2.82266e+19	0.0226025
cg05120641	1.61e-10	1.1e-19	0.23684	0.0362854
cg05158615	0.336243	0.122059	0.926271	0.0350224
cg05170326	4.13e-37	1.97e-63	8.69e-11	0.0067467
cg05219900	1.59524e+07	57.078	4458420000000	0.00954033
cg05260966	0.170195	0.0294925	0.982163	0.0476935
cg05287690	44717.2	10.497	190495153	0.0120266
cg05293407	3548717390	34.1954	3.68278e+17	0.0195422
cg05341670	3.26e-08	1.34e-15	0.788364	0.0468808
cg05375800	12448493563	5.20029	2.97993e+19	0.0348934
cg05380570	3.27e-06	2.83e-11	0.379109	0.0337531
cg05395196	2981030000000000	10251.7	8.67e+26	0.00815215
cg05412136	3060010000000	94.8029	9.88e+22	0.0198775
cg05475028	278648	1.15559	67190621639	0.047386
cg05477027	795085	8.06735	78360331916	0.0205667
cg05508084	0.387126	0.159823	0.937703	0.0355124
cg05589246	0.228137	0.0690718	0.753516	0.0153418
cg05714219	49.9246	2.33185	1068.88	0.0123641
cg05769169	0.124971	0.0161269	0.96843	0.0465171
cg05777319	3.59517e+06	57.939	223084000000	0.00734201
cg05788437	0.0179585	0.000717865	0.44926	0.0144021
cg05797656	356429	12.8584	9880086655	0.0143139
cg05798972	122977000000	22.9369	6.59e+20	0.0254802
cg05801648	0.000973668	1.14e-06	0.830696	0.0440271
cg05832487	2.31e-14	2.15e-25	0.00248338	0.0154021
cg05876918	1.41e-10	1.15e-19	0.173811	0.0336846
cg05889321	2461.77	5.52111	1.09766e+06	0.0121096
cg05922057	381.856	1.79049	81437.9	0.029791
cg05934874	6.60835e+08	15365.2	28421600000000	0.000190841
cg05951993	4.36741e+08	3.1186	6.11629e+16	0.0376349
cg06015218	0.326348	0.109237	0.974978	0.0449262
cg06037693	23.0306	1.57477	336.818	0.0219213
cg06038049	2.49e-36	9.73e-68	6.37e-05	0.0262969
cg06044117	2.02e-11	2.53e-21	0.161246	0.0342743
cg06100991	359192	28.0275	4603308529	0.00803341
cg06168449	2.92e-07	1.43e-12	0.0595971	0.0158611
cg06191990	514.212	1.04369	253345	0.0484406
cg06200013	42282.2	6.43234	2.77936e+08	0.0175508
cg06222851	47.364	2.52316	889.102	0.00992098
cg06274159	0.425397	0.199799	0.905724	0.0266382
cg06291334	0.00953535	0.000197592	0.460155	0.0186526
cg06307169	6.33e-05	6.69e-09	0.599756	0.0385084
cg06324048	0.317823	0.104896	0.96297	0.0426953
cg06382698	56287.1	1.42387	2225091788	0.0428265
cg06436504	0.204845	0.0642435	0.653161	0.00736453
cg06484397	142.095	4.0494	4986.18	0.00632582
cg06487986	5.16e-20	2.07e-38	0.128712	0.039896
cg06495924	4.52e-15	2.33e-29	0.873451	0.0490651
cg06540105	0.0279342	0.000905244	0.861997	0.040871
cg06554069	8.52e-06	1.04e-09	0.0698915	0.0111278
cg06564900	0.0146838	0.00035245	0.611757	0.0265402
cg06602857	63.7454	2.64617	1535.61	0.0104854
cg06616147	1.02e-07	2.62e-13	0.0400638	0.0142982
cg06624832	682644000000	4090.09	1.14e+20	0.00478918
cg06646021	0.139404	0.0280305	0.693297	0.016061
cg06668300	0.040435	0.00187576	0.871644	0.0405945
cg06682185	0.0760842	0.00681326	0.849637	0.03641
cg06830426	1.75862e+08	287.729	107488000000000	0.0052238
cg06862644	0.246972	0.0647005	0.942732	0.0407315
cg06908778	0.29953	0.108344	0.828085	0.0201499
cg06918467	0.178364	0.047974	0.663149	0.0100811
cg06922130	3109.85	2.04627	4.72624e+06	0.0314355
cg06938878	0.305013	0.100643	0.924382	0.0358206
cg06963844	8.83e-10	2.68e-18	0.291173	0.0372277
cg06971096	0.317493	0.126947	0.794045	0.0141654
cg07006042	323993	58.6218	1790650008	0.00390283
cg07016325	4.2e-19	8.19e-37	0.215901	0.0419879
cg07031532	4740.09	1.50431	1.4936e+07	0.0394641
cg07034269	1.27e-11	2.83e-22	0.574518	0.0450439
cg07038887	8708483043	95.7776	7.9181e+17	0.0143698
cg07054788	2600200000000	3750.39	1.8e+21	0.00591767
cg07118243	2.19257e+07	1.32044	364074000000000	0.0462906
cg07123548	0.135937	0.0233129	0.79264	0.0265354
cg07125009	4.56e-20	6e-33	3.46e-07	0.00325015
cg07149772	0.00219148	5.88e-06	0.816571	0.0426576
cg07186138	16.9174	2.34159	122.223	0.00505908
cg07209631	300448	5.7786	15621210596	0.0228113
cg07218192	2.62e+21	3142.13	2.18e+39	0.019158
cg07237939	0.0476928	0.0031836	0.714475	0.0275658
cg07248043	1.98e-42	9.52e-77	4.13e-08	0.0172349
cg07248310	1.71e-21	1e-41	0.292196	0.0442487
cg07273415	19027.4	11.8244	3.06183e+07	0.00890511
cg07278207	6111913259	43.3185	8.62345e+17	0.0185933
cg07284407	0.0337661	0.00581	0.196239	0.000160955
cg07295034	1.5e-08	6.84e-16	0.327237	0.0366619
cg07308943	274703000000	33.2015	2.27e+21	0.0237853
cg07314337	1.42e-40	5.8e-79	0.0345219	0.0418906
cg07314549	4.61e-11	3.71e-21	0.572545	0.0447509
cg07352586	3076660000000000	9.45455	1e+30	0.0364628
cg07355551	16312.8	1.79789	1.4801e+08	0.0369671
cg07376535	0.295767	0.08787	0.995542	0.0491625
cg07380496	30.8427	2.77292	343.059	0.0052748
cg07387450	6.69e-45	1.09e-82	4.09e-07	0.0219441
cg07433344	9.61672	2.46193	37.5645	0.00113023
cg07472159	38.833	2.03397	741.41	0.0150244
cg07489134	879599	1.13436	682051000000	0.0479078
cg07494248	117.682	1.85804	7453.51	0.0242805
cg07496861	9.57e-18	4.91e-28	1.87e-07	0.00118841
cg07504780	4.93448e+08	4.04447	6.02035e+16	0.0351129
cg07533148	0.309504	0.136964	0.699398	0.00480951
cg07559730	0.0789919	0.009116	0.684481	0.0212192
cg07572341	0.015086	0.000805584	0.282512	0.00502344
cg07589355	15565.8	23.3794	1.03636e+07	0.00361187
cg07595943	0.032501	0.00252471	0.418389	0.00858022
cg07601320	0.325718	0.140033	0.757622	0.00920266
cg07607921	250.038	3.74561	16691.3	0.00999292
cg07628086	2.42e-36	4.25e-64	1.38e-08	0.0118994
cg07651857	1.94e-14	2.22e-24	0.000169974	0.00686961
cg07652213	1.05e-14	2.21e-26	0.00500409	0.0189706
cg07675169	0.299781	0.102068	0.880484	0.028415
cg07689821	0.000131178	8.61e-08	0.199915	0.0168265
cg07744166	0.00389062	4.76e-05	0.317923	0.0135096
cg07775675	24456.3	1.36009	4.39758e+08	0.0432289
cg07780979	0.157492	0.0279698	0.886801	0.0360639
cg07782113	1.38e-28	4.4e-45	4.35e-12	0.000933786
cg07811750	7.08e-43	1.05e-83	0.0477935	0.0430361
cg07833035	23979700000000	3.68988	1.56e+26	0.0406876
cg07850604	8.86056	1.31585	59.6647	0.0249583
cg07897837	3.44e-16	2.06e-31	0.573445	0.0464743
cg07906495	617275	9.93569	38349410427	0.0178982
cg07906724	4.3763	1.28081	14.953	0.0185352
cg07914959	317.571	3.4207	29482.6	0.0127036
cg07915343	0.187968	0.0364324	0.969795	0.0458686
cg08008562	1.9e-11	4.07e-22	0.886629	0.0488883
cg08020381	17408973318	4.74976	6.38079e+19	0.0358492
cg08069899	44.3332	1.33569	1471.48	0.0338424
cg08083689	4.72435e+07	2.51618	887041000000000	0.0386448
cg08096946	9137.08	6.20303	1.34589e+07	0.0142738
cg08164900	2.1e-40	1e-73	4.41e-07	0.0196054
cg08174003	0.00074593	3.21e-06	0.17341	0.0095919
cg08211091	5.13092	1.04277	25.2465	0.0442745
cg08250444	1.65e-15	4.35e-30	0.625609	0.0468838
cg08291539	3.57e-37	3.94e-68	3.23e-06	0.0210234
cg08293367	17024.4	1.91456	1.51382e+08	0.0357324
cg08302713	3347.1	20.6498	542527	0.00177056
cg08321272	1.13e-10	8.64e-20	0.148254	0.0325023
cg08393541	3.31e-26	4.04e-43	2.72e-09	0.00315123
cg08413469	7.77e-11	9.64e-20	0.0626189	0.0260971
cg08418747	1.56133e+07	9.12716	26708700000000	0.0237015
cg08431931	0.322552	0.119716	0.869053	0.0252533
cg08441806	0.245906	0.0754009	0.801978	0.0200271
cg08452348	23.6824	1.14342	490.506	0.0406937
cg08490173	5.64e-24	9.45e-41	3.37e-07	0.0066035
cg08491964	1150.28	13.6173	97167.4	0.00184805
cg08513100	1.51e-12	2.42e-24	0.935393	0.0494392
cg08548086	5.59e-17	7.8e-30	0.000399764	0.0132089
cg08553339	3.95e-12	1.84e-23	0.849911	0.0485892
cg08555772	3.8e-05	1.62e-08	0.0895347	0.010194
cg08560942	126.473	2.54108	6294.71	0.0151928
cg08575537	0.315562	0.128414	0.775456	0.0119259
cg08610361	6.06986e+08	423.988	868966000000000	0.00516607
cg08623787	0.327027	0.115328	0.927329	0.0355672
cg08646988	6.77e-14	1.96e-26	0.234079	0.0395385
cg08675664	0.23429	0.0951098	0.57714	0.00160511
cg08721347	1.8888e+08	1433.32	24890400000000	0.00153351
cg08722104	1685.55	1.14173	2.48839e+06	0.0459813
cg08724517	0.0457582	0.00306011	0.684227	0.0254225
cg08744769	83923508572	1.59617	4.41e+21	0.0458154
cg08792314	547.693	7.78157	38548.5	0.00366914
cg08793459	34.5597	2.722	438.785	0.00629022
cg08811349	3.41e-55	6.97e-96	1.67e-14	0.00870148
cg08813236	6.28334e+08	17.2523	2.28841e+16	0.0225742
cg08851943	3.55e-21	1.66e-35	7.61e-07	0.0051617
cg08923379	45274.7	1.13337	1808588967	0.0473537
cg08965527	35.896	2.64128	487.842	0.0071558
cg08980578	0.130086	0.0175254	0.96559	0.0461301
cg09001953	0.000178862	3.11e-07	0.103001	0.00779332
cg09017174	0.00411925	1.76e-05	0.964996	0.0485226
cg09038676	293.813	7.05522	12235.8	0.00281899
cg09092161	9.98e-31	6.51e-51	1.53e-10	0.00357873
cg09102409	6.61e-06	3.31e-10	0.131868	0.0182261
cg09131135	1.43093e+07	1.95161	104917000000000	0.0410654
cg09143576	2.03e-27	2.43e-52	0.016937	0.035794
cg09192760	1.03e-15	1.19e-30	0.880955	0.0491615
cg09194650	5558887014	6.00815	5.14322e+18	0.0331558
cg09212058	0.07121	0.0101334	0.500409	0.00790959
cg09215553	1.57e-34	1.2e-62	2.05e-06	0.0184484
cg09238598	128.043	3.34098	4907.27	0.00909687
cg09255666	7.15e-46	1.11e-87	0.000459231	0.0343066
cg09272256	0.338517	0.119895	0.955783	0.0408193
cg09280976	0.199204	0.0456524	0.869227	0.03184
cg09299307	9.43802e+06	80.923	1100750000000	0.00697465
cg09311052	15325	4.19293	5.6012e+07	0.0213118
cg09339527	0.0942849	0.0160573	0.55362	0.00893215
cg09378940	14971.5	23.5548	9.51589e+06	0.00350806
cg09433780	123898	1.33578	11491880456	0.0444762
cg09472203	90.7238	2.91536	2823.26	0.0101703
cg09507928	1281.66	1.84636	889676	0.0320599
cg09555217	0.00185354	3.46e-06	0.993281	0.0497547
cg09573435	125.673	2.17974	7245.69	0.0194581
cg09593402	170870	40.6335	718530321	0.00465265
cg09630404	0.278235	0.101452	0.763065	0.0129443
cg09649610	0.411497	0.177809	0.952311	0.03807
cg09747578	1717.4	12.941	227917	0.00282114
cg09755102	2806.7	1.67765	4.69559e+06	0.0360301
cg09757277	0.00324937	1.07e-05	0.983538	0.049338
cg09772827	1.38e-07	3.32e-14	0.577642	0.0423033
cg09793001	5.74e-16	2.54e-30	0.130112	0.0374439
cg09847234	46576.9	15.2159	1.42575e+08	0.00867198
cg09892203	71.1047	3.89402	1298.37	0.00401155
cg09931793	0.235834	0.0607519	0.915489	0.0368378
cg09936561	0.216249	0.0529562	0.883058	0.0329076
cg09944147	1438.84	3.17479	652092	0.0197979
cg09984370	87.1458	2.32191	3270.75	0.0157178
cg09991975	2.09e-24	7.91e-47	0.0553621	0.0384692
cg09998591	0.225854	0.0520615	0.979803	0.0468985
cg10019507	0.18089	0.0331758	0.9863	0.0481656
cg10038087	195.395	9.68502	3942.08	0.000579163
cg10038259	3.88e-14	1.6e-27	0.941509	0.0495537
cg10043101	419277	2.29687	76535983620	0.036216
cg10066332	2.41817e+06	1.86443	3136380000000	0.0406868
cg10082991	2.74e-09	8.9e-17	0.0845393	0.0250406
cg10188131	5.86e-18	8.92e-34	0.0384756	0.0327384
cg10200408	7.02e-25	3.49e-43	1.41e-06	0.00969857
cg10203523	1.49253e+06	5.58607	398787000000	0.0257613
cg10211252	5719.89	3.32969	9.8259e+06	0.0228179
cg10218426	1.54e-20	3.4e-39	0.0693131	0.0373648
cg10242476	0.195421	0.0475851	0.802546	0.0235031
cg10261589	9.85396	1.36425	71.1749	0.0233382
cg10274830	1.2e-09	2.12e-18	0.674111	0.0456818
cg10277781	2.62e-09	6.45e-17	0.10598	0.0270293
cg10303487	0.37023	0.156714	0.874651	0.0234942
cg10318443	1.8e-20	2.66e-38	0.0122095	0.0299861
cg10322308	446214000000	158537	1.2559e+18	0.000399712
cg10328573	0.147308	0.0264183	0.821391	0.0289351
cg10331048	3.27469e+07	135.67	7904160000000	0.00621056
cg10332700	0.244806	0.0927812	0.645927	0.00447055
cg10373645	1.68e-05	5.29e-09	0.053493	0.00754916
cg10387901	610261	9.88936	37658527088	0.0179264
cg10457247	0.274225	0.0956948	0.785827	0.0160109
cg10484450	1.75e-46	7.07e-74	4.34e-19	0.00106151
cg10488141	2.47e-41	4.37e-74	1.4e-08	0.0151001
cg10515956	0.00811917	7.08e-05	0.930858	0.0466374
cg10608333	12.9968	3.27659	51.5523	0.000264174
cg10662787	38.2293	1.74076	839.564	0.020797
cg10753073	0.290733	0.090074	0.938404	0.0388001
cg10762132	1.05e-38	2.26e-68	4.92e-09	0.0121145
cg10791260	63.141	2.37377	1679.52	0.0132717
cg10812811	2330.28	3.46388	1.56766e+06	0.0195993
cg10844844	0.000575427	1.01e-06	0.32667	0.0211247
cg10911877	5134.63	1.26518	2.08385e+07	0.0438575
cg10971750	53057821578	246.228	1.1433e+19	0.011656
cg10978402	5.73383e+16	72510.9	4.53e+28	0.00576921
cg10989517	0.0574926	0.00410091	0.806016	0.0340027
cg10995359	174.835	1.44097	21212.9	0.0349292
cg11009596	5.11801e+06	1.98355	13205600000000	0.0402778
cg11011602	542640	13.8094	21323058615	0.0144304
cg11025793	86.8043	3.31638	2272.05	0.00736903
cg11065518	507988	121.376	2126060036	0.00201622
cg11070941	1.36e-16	6.06e-29	0.000306579	0.0118201
cg11084020	153.543	1.50471	15667.8	0.0329162
cg11166252	33243	15.3268	7.21026e+07	0.0078983
cg11184091	8291014144	21.0353	3.26789e+18	0.0237209
cg11199399	0.000234541	1.29e-07	0.427192	0.0291087
cg11220635	195054	1.61829	23510050920	0.0412901
cg11237738	0.232842	0.0610996	0.887327	0.0327534
cg11250247	56514	1.27362	2507676113	0.0450416
cg11316784	4.97e-14	1.31e-26	0.18832	0.0381767
cg11368578	1305.58	15.1485	112522	0.00160336
cg11407345	37372.1	3.11647	448157648	0.0280078
cg11435943	0.26048	0.0679875	0.997974	0.0496551
cg11453347	137391	17.4172	1083781081	0.00976317
cg11466908	1.98883e+07	2.8524	138671000000000	0.0365875
cg11528666	9.11e-16	1.61e-27	0.000515301	0.0121317
cg11532513	0.0645152	0.0100032	0.41609	0.00395209
cg11542231	4.68e-19	2.58e-37	0.846565	0.0490992
cg11639397	54787400000000	16.4698	1.82e+26	0.0315234
cg11646757	509014	7.59673	34106161778	0.020471
cg11673092	0.268825	0.0757228	0.954358	0.0421301
cg11695266	0.190017	0.0521115	0.692867	0.011875
cg11710969	0.225417	0.0572435	0.887662	0.0331416
cg11797883	1.44e-32	1.41e-60	0.000146491	0.0258626
cg11806389	3.71564e+07	423.954	3256480000000	0.00268397
cg11812218	0.233622	0.0752919	0.724901	0.0118415
cg11814446	0.0605892	0.00578124	0.634993	0.0193452
cg11816577	1519.83	1.14084	2.02472e+06	0.0459492
cg11823654	12297464546	14.5342	1.04049e+19	0.0267491
cg11846236	10.1888	1.56385	66.3822	0.0151996
cg11856093	4.96e-08	7.85e-15	0.313079	0.0352634
cg11879480	7.62e-05	5.84e-08	0.0995024	0.00958719
cg11928635	333.418	1.04624	106255	0.0482303
cg11984608	0.192426	0.0437474	0.846396	0.0292112
cg11993300	1.42e-33	2.23e-62	9.03e-05	0.0254063
cg12012699	7.48e-12	5.19e-21	0.0107943	0.017273
cg12059012	3.3e-29	2.92e-49	3.73e-09	0.00537301
cg12062464	8.93e-49	4.32e-83	1.85e-14	0.00606289
cg12076344	3.5e-22	2.89e-39	4.24e-05	0.0138302
cg12082568	1.12083e+08	8.67098	1448810000000000	0.0265207
cg12112929	6.95e-12	6.03e-23	0.801861	0.0480466
cg12239750	4.76e-25	4.19e-46	0.000541862	0.023575
cg12254515	1.5e-28	2.58e-55	0.0874959	0.041606
cg12256080	16263.7	4.22064	6.26701e+07	0.0213472
cg12288365	2.2e-50	3.02e-84	1.6e-16	0.00405014
cg12293634	6.44e-13	4.93e-24	0.0840619	0.0315883
cg12419067	211.791	12.2289	3667.99	0.000232541
cg12426141	4.46e-12	7e-23	0.284083	0.0394832
cg12430845	3.12e-18	1.9e-34	0.0510187	0.03433
cg12452946	5.24e-06	7.17e-10	0.0383084	0.00739334
cg12477012	3.63498e+07	1.83528	719948000000000	0.0422757
cg12497692	0.121767	0.0218437	0.678787	0.0163089
cg12561748	3.62e-26	1.56e-45	8.44e-07	0.0100346
cg12563480	6590.59	5.00434	8.67966e+06	0.0164243
cg12564962	0.00261541	1.8e-05	0.379367	0.0191986
cg12571423	0.251512	0.079317	0.797539	0.0190694
cg12586262	0.0907689	0.0135025	0.610181	0.0135833
cg12646585	3.29e-07	2.09e-13	0.515537	0.0402679
cg12674192	2.5e-29	9.07e-54	6.91e-05	0.0218129
cg12686915	1.07e-05	1.33e-10	0.856405	0.0469367
cg12688215	8.08e-46	1.7e-85	3.84e-06	0.0259163
cg12706983	5.41142	1.46423	19.9992	0.0113502
cg12723809	3.57e-14	1.35e-25	0.00941546	0.0210185
cg12738007	4.08e-26	1.33e-45	1.25e-06	0.0106604
cg12768605	0.336209	0.143345	0.78856	0.0122065
cg12776163	5.97e-28	1.07e-52	0.00333326	0.0310716
cg12788061	4275.87	2.45645	7.44287e+06	0.0280905
cg12958836	0.000100377	2.72e-07	0.037038	0.00226695
cg12985418	426.818	12.2841	14830	0.000821144
cg12995941	0.189067	0.0442266	0.808257	0.02463
cg13031432	39.1268	2.93096	522.324	0.00555
cg13044277	0.0530722	0.00282027	0.998719	0.0499
cg13060154	11.2239	1.83183	68.7701	0.0089372
cg13080465	267.034	2.13235	33440.8	0.0233763
cg13084909	1.55916e+07	10.9762	22147800000000	0.0219393
cg13145440	5222.63	1.90215	1.43395e+07	0.0340797
cg13206017	0.284312	0.113063	0.714938	0.00751333
cg13216088	1.35e-15	2.18e-29	0.0838244	0.0346042
cg13281719	7.42e-18	5.68e-31	9.69e-05	0.0104745
cg13306164	36.0534	1.82383	712.704	0.0185394
cg13323752	0.277351	0.084319	0.912291	0.0347663
cg13347296	3.9e-22	2.95e-41	0.00514395	0.0281947
cg13351698	4.86906e+07	31.8922	74337000000000	0.0148276
cg13352495	8883.85	5.47488	1.44154e+07	0.0159189
cg13378388	0.018325	0.000622574	0.539382	0.0204652
cg13410437	0.253176	0.0718061	0.892653	0.0326314
cg13420923	604691000000	1164.84	3.14e+20	0.00806032
cg13424446	0.162419	0.0264911	0.9958	0.0494706
cg13501507	172554000000	1.38199	2.15e+22	0.0471688
cg13516796	4.39885e+07	1.22274	1582500000000000	0.0474101
cg13531460	4.83171	1.06529	21.9146	0.0411563
cg13576061	1.06e-05	1.18e-09	0.094916	0.013627
cg13577407	1.33e-07	2.1e-14	0.836616	0.0474462
cg13592003	2.9e-46	8.51e-83	9.87e-10	0.0145608
cg13605690	3.63104e+07	291.387	4524710000000	0.00363863
cg13665593	10.3917	1.73965	62.0738	0.0102543
cg13673779	2.78e-14	3.6e-27	0.214111	0.0392299
cg13679077	442041000000000	9.13554	2.14e+28	0.0359438
cg13704403	4.49e-19	1.19e-36	0.169146	0.0407539
cg13729392	5.11e-06	3.45e-11	0.757543	0.0448913
cg13739417	9.34909	1.99044	43.9127	0.00462411
cg13744070	1.09e-14	3.03e-28	0.391197	0.0434978
cg13791658	1.93e-17	3.57e-31	0.00104178	0.0170513
cg13793354	14565280479	6537.47	3.2451e+16	0.00170105
cg13800022	9.08e-13	2.76e-24	0.299218	0.0404489
cg13806135	0.00993058	0.000163307	0.603871	0.0277622
cg13807496	0.191469	0.0506152	0.724294	0.0148862
cg13853761	0.076696	0.012815	0.459015	0.0049091
cg13870866	0.310059	0.104748	0.917785	0.0344376
cg13877915	0.49745	0.25641	0.965081	0.0389154
cg13896604	1.17e-12	6.55e-23	0.0210438	0.0225781
cg13929328	0.216598	0.0758702	0.618354	0.00426212
cg13936125	29.1727	1.48004	575.018	0.0265733
cg13951948	4.92e-10	5.55e-17	0.00435695	0.00864033
cg13974531	0.0643835	0.00555978	0.745576	0.0281704
cg14013300	1652.28	3.97161	687381	0.0160319
cg14018807	4.56e-52	4.97e-93	4.18e-11	0.0140276
cg14037413	8.40978	1.10519	63.993	0.0397287
cg14055374	5497.95	1.1322	2.66981e+07	0.0467416
cg14060836	1.08e-16	5.37e-29	0.000215467	0.0109543
cg14086033	3013504849	6397.55	1419480000000000	0.00105703
cg14091223	5.70159e+16	34240.6	9.49e+28	0.00720599
cg14094063	4.82e-14	7.14e-25	0.00325256	0.0159429
cg14105047	1.17e-11	2.49e-19	0.000550248	0.00522754
cg14155416	0.0834554	0.00931466	0.747725	0.0264307
cg14171478	1349764924	1.56092	1.16717e+18	0.0452445
cg14172532	8988622316	1.34941	5.98748e+19	0.0470411
cg14181391	10916000000000	4895.05	2.43e+22	0.00626541
cg14189571	0.303866	0.11969	0.77145	0.0122163
cg14203179	0.0913539	0.0199808	0.417679	0.00203053
cg14252569	239.867	2.29288	25093.4	0.0209044
cg14255089	2.33295e+07	1.79387	303403000000000	0.0423683
cg14256814	3.2e-08	1.35e-15	0.757873	0.0463749
cg14261863	5.43e-05	4.74e-09	0.621078	0.0394124
cg14281165	3.94e-10	1.72e-17	0.00901955	0.0122619
cg14284643	128.653	2.32816	7109.29	0.0176537
cg14290451	4.07011e+06	382.189	43344664910	0.00129687
cg14308291	0.000315462	1.48e-07	0.671001	0.0392059
cg14320796	7.94406e+06	36.1052	1747900000000	0.0113614
cg14350002	748.392	7.54767	74206.9	0.0047756
cg14472778	0.279121	0.0879092	0.886241	0.0304002
cg14489884	1.81e-24	2.6e-43	1.26e-05	0.0135322
cg14506552	0.126268	0.0185618	0.858946	0.0343961
cg14522549	4.14e-12	6.62e-23	0.258416	0.0387665
cg14530801	2.9e-18	2.62e-33	0.00321528	0.0223296
cg14571620	347166000000	10.9561	1.1e+22	0.0312391
cg14602164	0.00166876	5.51e-06	0.505463	0.0282341
cg14605021	0.182593	0.0367103	0.9082	0.0377455
cg14613832	45.2431	2.22423	920.293	0.0131366
cg14701962	0.230773	0.0542734	0.981258	0.0470796
cg14706178	15.3275	1.24344	188.939	0.0331736
cg14727952	9.62e-11	1.7e-18	0.00543801	0.0113247
cg14741922	0.160255	0.0353024	0.727477	0.0176835
cg14775560	0.00427586	2.46e-05	0.742653	0.0381689
cg14776962	3.66266	1.42513	9.41321	0.00702716
cg14791831	3e-31	1.11e-55	8.15e-07	0.0143499
cg14817542	1044247398	446.878	2440160000000000	0.00551052
cg14830952	5.9e-08	3.34e-14	0.104346	0.0233355
cg14831838	110.831	7.03588	1745.83	0.000817017
cg14832904	4.27579	1.30551	14.004	0.0163774
cg14840416	2.66e-07	2.36e-12	0.0299382	0.0107373
cg14863484	5.79438e+06	5.3381	6289660000000	0.0280798
cg14865868	11.023	1.63965	74.1048	0.0135651
cg14930396	1.41705e+08	21.2157	946477000000000	0.0192342
cg14967066	3.97016	1.16052	13.5819	0.0280062
cg14987922	2.32e-10	1.32e-17	0.00406522	0.00913667
cg14996805	4.53e-09	2.56e-17	0.80062	0.047377
cg15001381	0.0498324	0.0034691	0.715826	0.0273939
cg15094912	27760800000000	1992.46	3.87e+23	0.00939187
cg15101633	0.103404	0.0174608	0.612369	0.0124065
cg15156844	0.0333419	0.00293396	0.378901	0.00609596
cg15160742	62551.3	8.10923	4.82496e+08	0.0155944
cg15188491	2.31303e+06	24.8102	215642000000	0.0120732
cg15215114	1.54e-23	2.18e-41	1.09e-05	0.0122562
cg15249164	93192.3	4.65614	1865236293	0.0235521
cg15256539	7.08e-33	9.66e-60	5.19e-06	0.0189989
cg15259973	0.000269333	1.42e-06	0.0509621	0.00212101
cg15288179	461255352	13143.5	16187200000000	0.000186965
cg15299463	5.02e-15	2.31e-27	0.0108854	0.0230947
cg15299721	17.1511	1.01673	289.318	0.0486698
cg15311933	2.99e-23	3.42e-42	0.00026143	0.0197706
cg15312298	2283.62	2.20728	2.3626e+06	0.028998
cg15334028	1.08e-10	5.79e-20	0.201912	0.0351303
cg15341340	5.67e-11	5.21e-20	0.0617924	0.026271
cg15373285	0.123064	0.0219552	0.689798	0.0172085
cg15377649	5.54e-26	3.62e-49	0.00849125	0.0327579
cg15411984	4508461954	108.291	1.877e+17	0.0130162
cg15442702	930.097	1.34207	644587	0.0405481
cg15459742	19173.6	1.21632	3.02245e+08	0.0455354
cg15477600	6.41e-21	2.39e-39	0.0171625	0.0317351
cg15500658	12521181199	4039.18	3.88148e+16	0.00229736
cg15536490	0.367437	0.141076	0.957003	0.0403695
cg15565872	405.844	2.45692	67039.1	0.0211698
cg15566783	8.71e-11	7.75e-19	0.00977818	0.0143151
cg15584813	0.161322	0.0451139	0.576867	0.00501323
cg15589427	0.0945974	0.0181657	0.492613	0.00509516
cg15603885	0.0540182	0.00655987	0.44482	0.00666698
cg15612847	6.07357	1.08131	34.1143	0.0404865
cg15623573	1.57e-18	8.23e-35	0.0299435	0.0320812
cg15629064	3.05454e+06	8.18954	1139280000000	0.0225352
cg15687659	4586049377	8.18783	2.56867e+18	0.0304221
cg15690721	0.279805	0.0810335	0.966155	0.0439655
cg15694180	7.31e-25	4.31e-48	0.12402	0.0417052
cg15698196	0.244649	0.0684811	0.874008	0.0302152
cg15713086	7.32e-05	1.53e-08	0.348963	0.0275534
cg15737319	2539.12	1.59742	4.03595e+06	0.0371141
cg15740366	5660.72	6.86364	4.66862e+06	0.0116628
cg15780578	7004.95	1.23882	3.96098e+07	0.0445855
cg15820189	4.52e-16	6.66e-29	0.00306692	0.0190853
cg15822346	566.633	14.6438	21925.5	0.000676395
cg15840658	0.000621085	6.53e-07	0.591131	0.0348409
cg15852879	2.88e-15	6.58e-28	0.0126087	0.0241681
cg15929201	2.17003e+06	2.50138	1882560000000	0.0364935
cg15947959	955752	3.0963	295017000000	0.0327436
cg15977278	3698567242	846.97	1.6151e+16	0.00474022
cg15984612	7.99734e+06	14.0289	4559000000000	0.0187462
cg16003500	5.51e-22	2.89e-40	0.00105073	0.0226488
cg16011258	1.07e-24	4.12e-48	0.275816	0.0447719
cg16017358	2.11687e+06	1.35464	3307980000000	0.0453194
cg16026550	6.20253e+06	2.53406	15181700000000	0.037174
cg16046951	6.21e-05	1.01e-08	0.381378	0.0295142
cg16090392	3.13931e+08	4.02237	2.45011e+16	0.0348515
cg16189954	125027	2.14734	7279599172	0.0360396
cg16268051	6.94e-27	1.39e-48	3.48e-05	0.0181438
cg16275172	2.21e-16	1.05e-26	4.66e-06	0.00295657
cg16298282	0.00238594	1.87e-05	0.304731	0.014679
cg16345226	52.6366	1.97912	1399.92	0.0178948
cg16385933	1.02e-43	1.42e-79	7.34e-08	0.018776
cg16417937	127635000000000	2723.4	5.98e+24	0.00957236
cg16525761	3.12e-07	2.94e-13	0.330082	0.0342973
cg16534233	10.1388	1.86172	55.2156	0.00739141
cg16540704	0.105375	0.0195384	0.568304	0.00886483
cg16543294	1.07e-10	5.23e-19	0.0219698	0.0187244
cg16547529	0.12284	0.0202667	0.744556	0.02256
cg16551261	262.857	16.4345	4204.18	8.18e-05
cg16575408	0.00953428	0.000564416	0.161056	0.00125533
cg16579354	2330942677	20.9383	2.5949e+17	0.0225062
cg16588061	73293734	44.6059	120432000000000	0.013136
cg16641915	7.27e-23	1.01e-40	5.21e-05	0.0150944
cg16659043	4.88e-08	6.59e-15	0.36209	0.0369941
cg16691616	108294	1.07895	10869540228	0.0485074
cg16701105	1.22e-33	1.35e-63	0.0010995	0.0312747
cg16706631	6.20913	1.40185	27.5017	0.01618
cg16708981	0.296323	0.0893722	0.982491	0.0467181
cg16720880	8081.02	1.24149	5.26005e+07	0.0446172
cg16721845	2.01e-06	6.2e-11	0.0649134	0.0132827
cg16740543	2.12e-17	5.81e-32	0.00773916	0.024824
cg16796590	4.48e-13	5.47e-23	0.00366863	0.0146268
cg16833230	2.54e-10	2.88e-17	0.00223797	0.00677259
cg16833551	0.167757	0.035607	0.790358	0.023979
cg16854524	146.838	2.90479	7422.74	0.0126765
cg16864658	0.229707	0.0766403	0.688483	0.00862818
cg16891895	1.39e-07	1.96e-13	0.0990826	0.0216618
cg16896647	0.0101121	0.000113064	0.904395	0.0450921
cg16978263	367300	1.85516	72720892789	0.0394678
cg17029168	0.281189	0.0921357	0.858163	0.0258367
cg17050100	5.4e-13	1.61e-24	0.180996	0.0369602
cg17061853	147185000000000	1.2374e+06	1.75e+22	0.000584572
cg17065601	4.81772e+07	12.3824	187446000000000	0.0223141
cg17136126	0.185632	0.0453628	0.759638	0.0191623
cg17158059	8.44922e+08	138.568	5151920000000000	0.00991997
cg17163751	0.000147583	3.58e-08	0.607586	0.0377738
cg17234150	0.0879241	0.010524	0.734575	0.0247833
cg17305187	3.01955e+08	599.132	152182000000000	0.00356123
cg17324128	0.0604801	0.00545845	0.670124	0.0222447
cg17333479	266.953	3.21177	22188.4	0.0132366
cg17345480	789766	24.2711	25698449655	0.0104198
cg17384145	54.6247	1.40451	2124.49	0.0322072
cg17387870	0.264801	0.0928116	0.755504	0.0129876
cg17414107	0.190005	0.0537481	0.671686	0.0099471
cg17446142	7.17162	1.00551	51.1505	0.0493629
cg17489752	148357	107.458	2.04822e+08	0.00124738
cg17505757	8.8e-07	1.88e-11	0.041081	0.0110251
cg17533684	3.5e-09	1.87e-17	0.653327	0.0450945
cg17541922	3.8e-06	2.24e-10	0.0645874	0.0120306
cg17561452	0.0166946	0.00139224	0.200188	0.00124206
cg17592734	0.0275487	0.000963045	0.788056	0.0358021
cg17619823	0.314848	0.110015	0.901054	0.0312264
cg17639290	107552	4.34941	2659560652	0.0247815
cg17644208	1390.86	2.48157	779546	0.0249977
cg17647273	0.270821	0.073506	0.997793	0.049613
cg17648241	894.906	2.56966	311659	0.0228458
cg17676096	1070910000000000	1.01222	1.13e+30	0.0499196
cg17676129	0.090141	0.0118124	0.687872	0.020297
cg17677842	8.87e-21	1.22e-40	0.643937	0.0478354
cg17711541	0.0828208	0.00901391	0.760967	0.0277106
cg17718515	233057	18.5692	2925033127	0.0102673
cg17720231	0.0304283	0.00138059	0.670645	0.0268881
cg17751867	1959.94	5.07405	757061	0.0126178
cg17771854	1.25e-42	1.61e-77	9.68e-08	0.0185726
cg17794261	5.58e-07	1.17e-12	0.266696	0.0309236
cg17829314	1.13e-21	1.98e-40	0.00640809	0.0285844
cg17834443	1.95e-14	1.76e-26	0.021708	0.0257069
cg17894008	0.140133	0.0294518	0.666762	0.0135393
cg17935677	0.252613	0.0639199	0.998336	0.049723
cg17976829	5204.02	1.79965	1.50484e+07	0.0353374
cg17990871	2.83e-10	1.4e-18	0.0568929	0.0242081
cg18013830	4.28e-06	1.62e-10	0.11307	0.0173321
cg18085206	2.22e-43	9.28e-79	5.3e-08	0.0181269
cg18105675	0.135486	0.0296439	0.619232	0.00993384
cg18107072	0.214793	0.0475963	0.969317	0.0454466
cg18123948	0.32326	0.109736	0.952257	0.0404902
cg18125479	47713.7	7.67431	2.96652e+08	0.0156396
cg18168989	0.169643	0.0304165	0.946159	0.0430652
cg18180155	0.25394	0.0728363	0.885348	0.0314704
cg18191162	0.000157385	3.45e-08	0.718311	0.0416577
cg18194038	1.1e-13	1.82e-23	0.000667482	0.00942623
cg18211447	4.49759e+06	5.4641	3702040000000	0.0275015
cg18222235	3.81e-13	4.19e-25	0.346938	0.0418196
cg18239753	0.300389	0.110407	0.817286	0.0185198
cg18282619	5.79e-14	8.31e-25	0.00403966	0.0167285
cg18325289	2304200000000	6848.24	7.75e+20	0.00448888
cg18329036	1.29e-07	7.51e-14	0.221462	0.0303284
cg18335068	0.277682	0.105534	0.730642	0.00943819
cg18342900	2839.55	3.28739	2.45272e+06	0.0211695
cg18357645	8.71e-07	9.24e-12	0.0821218	0.0169554
cg18370979	781.785	1.15637	528540	0.0451062
cg18387216	6.79e-30	6.5e-52	7.09e-08	0.00942196
cg18434152	0.350773	0.145668	0.844672	0.019468
cg18435900	48.3768	1.2827	1824.52	0.0362254
cg18469326	7.11e-14	1.77e-26	0.285448	0.0408908
cg18482268	0.25477	0.0761793	0.852039	0.0264244
cg18533466	1.1e-25	1.98e-49	0.0615103	0.0394058
cg18540305	2.13e-40	1.94e-72	2.34e-08	0.0152328
cg18580491	1.92e-35	5.75e-70	0.643719	0.048744
cg18587364	0.0101467	0.000126746	0.812293	0.0400789
cg18601293	3.82e-15	4.36e-25	3.35e-05	0.00448313
cg18630855	2.23923e+07	8.57207	58494300000000	0.0247708
cg18671950	12.5308	1.83422	85.6059	0.00991709
cg18691434	0.134641	0.032224	0.562566	0.00598768
cg18702234	2.83439e+08	1.15166	6.97578e+16	0.048349
cg18710985	2.94e-11	1.14e-21	0.758976	0.047422
cg18759110	2.56e-12	1.64e-23	0.399282	0.0423785
cg18762485	0.140367	0.030217	0.652051	0.0122216
cg18766912	226.882	1.55442	33115.6	0.0328877
cg18769818	5.80987	1.10545	30.5348	0.0376747
cg18801292	4.3e-22	3.38e-41	0.00546457	0.0283741
cg18805835	7972.79	3.23675	1.96386e+07	0.0241485
cg18829411	5.10744	1.06425	24.511	0.0415716
cg18878034	8.52e-19	1.7e-35	0.0427631	0.0339539
cg18888595	4.29e-13	7.19e-23	0.00255685	0.0131488
cg18938150	4.67e-24	8.84e-44	0.000246993	0.0204255
cg18943383	3.01308	1.02015	8.8993	0.0459262
cg18956095	4.13593e+06	3.00955	5683880000000	0.0346217
cg18958584	491656	10.5191	22979595419	0.0168984
cg18959478	0.37561	0.145059	0.972586	0.0436718
cg18972811	0.152512	0.0241474	0.963253	0.0455243
cg18986332	1.78e-10	7.1e-20	0.445729	0.0420381
cg19017193	2.3e-11	5.92e-22	0.897853	0.0489963
cg19026306	173236	3.22935	9293114271	0.0299352
cg19070338	1.79e-10	4.76e-19	0.0675405	0.0259167
cg19078186	6.19e-10	4.96e-17	0.00772763	0.0109816
cg19099850	204.05	3.1376	13270.2	0.0125328
cg19110355	7.41417e+07	1.91482	2870760000000000	0.0420689
cg19124998	6.15e-16	8.2e-31	0.460701	0.0450365
cg19133618	4177.99	10.3092	1.6932e+06	0.00649867
cg19135982	7.22e-12	1.97e-21	0.0264571	0.022416
cg19141563	5.70952	1.10615	29.4702	0.0374847
cg19182046	0.0160151	0.000416712	0.615491	0.0263742
cg19182048	1061.03	6.51452	172813	0.00733669
cg19184963	4.07e-11	3.33e-20	0.0498479	0.0250359
cg19219503	0.172895	0.0442736	0.675185	0.0115683
cg19236745	1898.2	16.9508	212566	0.00171471
cg19243777	107548	1.85487	6235806922	0.038418
cg19255783	8.50326	1.33688	54.0851	0.0233569
cg19326876	0.369858	0.139292	0.982075	0.0459049
cg19342782	0.217177	0.0701516	0.672345	0.0080852
cg19355685	356.739	2.4146	52705.5	0.02112
cg19369775	3154730000000	5.1927	1.92e+24	0.0376214
cg19379303	2.01e-27	1.8e-53	0.225066	0.0445691
cg19410364	0.165715	0.0338983	0.810111	0.0264151
cg19436567	9.16595e+06	3.15099	26662900000000	0.0347632
cg19448829	7.57e-13	1.09e-24	0.525737	0.044837
cg19452316	3.81e-18	3.76e-35	0.385535	0.0446781
cg19459093	1682.18	4.38149	645841	0.0144216
cg19459675	5.48774e+07	452.216	6659490000000	0.00284848
cg19461344	21.7092	1.19667	393.835	0.0373989
cg19469297	6.16108e+07	118.4	32059900000000	0.00756574
cg19510484	1.22807e+06	3.63869	414476000000	0.0308627
cg19594666	0.283407	0.0934377	0.859607	0.025935
cg19657082	8.36204e+06	38.3549	1823070000000	0.0110395
cg19664945	3.19637	1.20875	8.45235	0.0191765
cg19691267	28110.8	114.775	6.88494e+06	0.000262377
cg19746675	450021	3.41612	59283225759	0.0304478
cg19754094	511945000000000	4.83108	5.43e+28	0.0398253
cg19776201	0.34729	0.121041	0.996444	0.0492306
cg19781133	5.45969	1.24922	23.8615	0.0240911
cg19839588	1262.95	5.02233	317590	0.0113335
cg19847271	2.21e-21	1.32e-40	0.0367466	0.0351816
cg19872814	5.8e-10	1.51e-18	0.222749	0.0349557
cg19905754	5.96e-35	4.86e-63	7.32e-07	0.0169366
cg19928450	0.189455	0.0396826	0.904508	0.0369969
cg19932177	4.63344e+07	52.5767	40833200000000	0.0114953
cg20011794	714.081	2.69846	188964	0.0209576
cg20021244	3.94e-19	1.51e-35	0.010281	0.0279991
cg20028291	4.9e-12	2.58e-21	0.00928077	0.0168795
cg20034100	0.175264	0.0334984	0.916982	0.0391492
cg20042228	1.74062e+07	8.74622	34640700000000	0.0242578
cg20091959	0.0991176	0.0122221	0.803814	0.0304287
cg20100381	2.47e-07	1.61e-13	0.379112	0.03631
cg20109151	60495797936	7421.82	4.93106e+17	0.0022311
cg20188282	2226.16	2.81139	1.76275e+06	0.0236043
cg20251973	2.5e-22	1.88e-42	0.0330831	0.0353646
cg20273774	50736.1	5.3517	4.80998e+08	0.0203951
cg20278498	6.1412e+07	262.409	14372300000000	0.0044695
cg20284673	4426.27	1.35427	1.44667e+07	0.0420105
cg20301340	4095800000000	1.79316	9.36e+24	0.0454803
cg20366831	6.31528	1.43635	27.7668	0.0147192
cg20425293	0.000124265	1.65e-08	0.937752	0.0483736
cg20507276	0.34893	0.130436	0.933421	0.0359758
cg20530056	4.89117	1.00356	23.8387	0.0494884
cg20617956	126.467	2.3133	6913.86	0.0177509
cg20637800	1.29e-31	4.14e-51	4.02e-12	0.00189814
cg20651453	0.00518751	3.43e-05	0.784533	0.0399051
cg20715764	0.0080701	0.000161148	0.404141	0.0157918
cg20718816	0.303271	0.0950501	0.967627	0.0438463
cg20721467	0.125544	0.0173195	0.910033	0.0400488
cg20773127	0.282746	0.0827439	0.966174	0.0439202
cg20774846	0.322005	0.106966	0.969344	0.0438693
cg20776317	0.0881663	0.00804621	0.966081	0.0467879
cg20792062	0.217757	0.0584343	0.811478	0.0231345
cg20803370	1.42e-12	1.05e-21	0.0019241	0.0109954
cg20807545	0.216526	0.0562674	0.833228	0.0260599
cg20824576	1.49e-51	1.39e-100	0.0159592	0.0421742
cg20831708	0.272162	0.0759389	0.975421	0.0456977
cg20852286	3.83e-27	4.97e-50	0.000294215	0.0236734
cg20855565	0.209724	0.0629553	0.698655	0.0109583
cg20879768	0.128821	0.0264467	0.627479	0.0111844
cg20884697	81789942584	20.3826	3.28e+20	0.0259359
cg20886062	3.34e-08	1.61e-15	0.692713	0.0452124
cg20897667	0.0265348	0.00315413	0.223229	0.000837847
cg20899053	21.2809	1.21247	373.517	0.0364603
cg20957193	2.15e-17	2.34e-31	0.001977	0.0193096
cg20967028	0.108261	0.0143752	0.815327	0.0309158
cg20981893	8.28e-06	4.84e-10	0.141544	0.0186169
cg21000021	5.38e-09	1.11e-14	0.0026168	0.00437304
cg21023770	0.16134	0.0338081	0.769955	0.022148
cg21028326	10017.2	2.58036	3.88876e+07	0.028905
cg21086464	1.69e-11	4.93e-22	0.578916	0.0450563
cg21087137	4.30105	1.19888	15.4303	0.0252043
cg21168622	0.156138	0.0418651	0.582328	0.00569051
cg21184495	1116.8	9.34666	133442	0.00403024
cg21195414	4989962944	33559.1	741967000000000	0.000237892
cg21200703	0.249766	0.0711479	0.876806	0.0303756
cg21255605	0.0124972	0.000476429	0.327811	0.00856143
cg21279601	0.232379	0.0674163	0.800996	0.02081
cg21331821	0.28769	0.122328	0.676587	0.00429844
cg21380842	0.060881	0.00505739	0.732887	0.0274705
cg21389013	4.46e-16	4.27e-29	0.00465082	0.0208258
cg21421701	2.32e-38	1.17e-65	4.6e-11	0.00688872
cg21424904	2.87e-15	3.88e-26	0.000212262	0.00873319
cg21428681	0.0164801	0.00102571	0.264787	0.00375659
cg21429500	15126.2	8.35246	2.73934e+07	0.0119192
cg21495715	0.187752	0.0454573	0.775471	0.0208135
cg21515243	559.25	2.0813	150272	0.0266368
cg21517055	0.390683	0.164887	0.92568	0.0327261
cg21547708	6.4407	1.03826	39.9541	0.0454699
cg21549904	3.86e-17	3.63e-33	0.409655	0.0447109
cg21596317	64.073	1.86389	2202.57	0.0211684
cg21599792	3.13657e+08	9.18932	1.0706e+16	0.0270643
cg21602160	0.125647	0.0233363	0.676511	0.015737
cg21616088	51.4559	1.98715	1332.41	0.0176166
cg21618713	4294.36	1.60365	1.14997e+07	0.0377791
cg21625881	0.0705093	0.00614287	0.809322	0.0331824
cg21628553	0.355456	0.140438	0.899675	0.0290285
cg21663122	6.16627	1.74066	21.844	0.00481968
cg21722680	8.42e-16	2.29e-30	0.309385	0.0425068
cg21728447	1.07e-10	1.24e-19	0.0932754	0.0288253
cg21750545	5.57e-17	5.57e-32	0.0557836	0.0336914
cg21756353	5.33e-11	1.66e-20	0.170716	0.0341531
cg21759080	442048	158.967	1229226462	0.00131513
cg21784498	9.69e-53	5.31e-104	0.176582	0.046728
cg21787206	1.11e-19	9.6e-37	0.0128053	0.0294533
cg21824902	591432	29.544	11839677214	0.00853878
cg21872391	3044965633	676.511	1.37053e+16	0.00521055
cg21898046	5.64958	1.4543	21.9472	0.0123885
cg21902346	7.33e-25	1.14e-46	0.00473363	0.0300915
cg21950493	519.942	2.26278	119472	0.0241755
cg21988465	0.139798	0.0431307	0.453123	0.00104066
cg22016818	7.99e-60	4.45e-101	1.43e-18	0.00498973
cg22023770	134.686	1.09528	16562.1	0.0458214
cg22024281	2e-39	7.91e-72	5.04e-07	0.0192387
cg22034555	3.8e-11	4.87e-21	0.295969	0.0389485
cg22055427	2.78e-06	4.04e-11	0.191598	0.0244053
cg22062068	0.231648	0.0773828	0.693444	0.00893954
cg22063056	6.24e-42	1.25e-71	3.12e-12	0.00654308
cg22103999	104439	2.02967	5374048790	0.0368111
cg22117143	0.204599	0.0451326	0.927505	0.0396331
cg22126032	12.9707	1.25493	134.064	0.0315142
cg22127491	7.82e-26	2.82e-47	0.000216763	0.0217403
cg22148652	2.04e-26	2.96e-49	0.00140838	0.0274783
cg22182110	74338.4	6.64308	8.31872e+08	0.0183709
cg22190291	1.95e-13	7.86e-24	0.00481566	0.0165319
cg22334000	0.0291261	0.00102657	0.826371	0.0382938
cg22381196	0.306083	0.0948943	0.987278	0.0475473
cg22385477	3.41e-07	8.91e-13	0.130697	0.0231953
cg22429822	52.7121	2.84968	975.046	0.00773465
cg22458065	0.152544	0.0244776	0.950656	0.0439917
cg22459146	0.243025	0.0678707	0.870202	0.0297359
cg22502502	5.36706	1.0345	27.8446	0.0454628
cg22506453	0.237435	0.0567758	0.992948	0.0488775
cg22524267	115296	1.23315	10779750664	0.0459501
cg22579849	5820.4	3.08934	1.09658e+07	0.0242514
cg22591065	1.10663e+07	23.2028	5277940000000	0.0150451
cg22614355	52.8924	1.99665	1401.15	0.0176176
cg22623062	173.112	3.08997	9698.46	0.0121001
cg22627950	227799000000	126295	4.10881e+17	0.000373472
cg22634689	8.09698e+06	3374.61	19427744677	6.18e-05
cg22704775	3.44151e+08	1.21783	9.72546e+16	0.0477245
cg22808175	4852.67	3.68968	6.38223e+06	0.0205442
cg22828804	9.39e-24	7.49e-42	1.18e-05	0.0126385
cg22841169	2.64e-15	9.66e-29	0.0723324	0.0334746
cg22843446	0.0380855	0.00278278	0.521243	0.0143636
cg22913584	9.23e-93	2.95e-151	2.89e-34	0.00204404
cg22916109	18926	3.27769	1.09283e+08	0.0258401
cg22973042	4.7e-05	2.76e-09	0.799545	0.0449663
cg22974215	7.67e-07	2.29e-12	0.25633	0.0300281
cg23002907	4197.11	28.4856	618408	0.00105733
cg23013392	2.75e-09	1.55e-17	0.489394	0.0419827
cg23013931	4.78303e+06	4.37505	5229050000000	0.0301583
cg23036025	0.181107	0.0363771	0.901656	0.0369451
cg23037403	0.279942	0.0928649	0.843889	0.0237313
cg23054883	0.102875	0.0148577	0.712301	0.0212453
cg23082632	3.92719e+07	1.81944	847670000000000	0.0424146
cg23104823	6152.42	2.10252	1.80033e+07	0.0321571
cg23123694	4.45e-24	2.59e-44	0.000764157	0.0237061
cg23179321	253667	229.78	2.80036e+08	0.00049976
cg23182539	1.05778e+06	2.30333	485775000000	0.0370333
cg23213688	373077	1.55928	89263476817	0.0423299
cg23217005	464.425	12.3475	17468.3	0.000906449
cg23267110	1.26e-18	1.2e-31	1.32e-05	0.00705162
cg23271318	3.33e-15	3.04e-26	0.000365093	0.0101617
cg23273333	7.20608	1.04418	49.7307	0.0450889
cg23274123	0.00688175	0.000145826	0.32476	0.0113451
cg23310538	1.69e-07	2.78e-13	0.102358	0.0217072
cg23317501	0.25987	0.0766557	0.880986	0.0305113
cg23333306	1.81e-18	3.45e-36	0.946163	0.0496901
cg23335946	2.56576e+07	4.39451	149804000000000	0.0318576
cg23338993	4.56593	1.15258	18.0879	0.0306075
cg23372001	5.38026	1.40614	20.5863	0.0139788
cg23389061	59.5191	1.83466	1930.89	0.0213461
cg23403256	1.98527e+08	50.615	778679000000000	0.0136414
cg23410627	0.346509	0.140489	0.854647	0.0213939
cg23456306	199.727	6.09451	6545.35	0.00292882
cg23459997	3.89e-07	9.73e-12	0.0155785	0.00633869
cg23464269	0.0617646	0.0132601	0.287696	0.000389593
cg23480499	9705494070	2.13986	4.402e+19	0.0426603
cg23486067	37.7668	2.43718	585.239	0.00940259
cg23508052	102484000000000	2.46145	4.27e+27	0.0437728
cg23517548	785384000000000	1.37318	4.49e+29	0.0478998
cg23526055	79782.6	4.57228	1392142210	0.0235135
cg23528708	7.92e-13	5.67e-24	0.110702	0.0333324
cg23538854	63027	34.7163	1.14424e+08	0.00389622
cg23570261	1570.65	10.6648	231317	0.00386195
cg23610018	1.04e-63	7.3e-112	1.47e-15	0.0103576
cg23619829	2.21e-14	6.5e-28	0.752261	0.0479433
cg23625458	0.0866689	0.0135299	0.555178	0.00985166
cg23644127	1.09311e+07	10.3749	11517100000000	0.0219867
cg23653008	0.11867	0.0150509	0.935663	0.0430645
cg23653712	123029	184.784	8.19117e+07	0.000410121
cg23687960	6074.08	1.62651	2.26832e+07	0.0379056
cg23692497	2273770000000	1884.55	2.74e+21	0.00765739
cg23724447	12916.6	2.24861	7.41961e+07	0.0320776
cg23749163	145683	2.50008	8489190714	0.0337005
cg23758485	5.47e-06	1.16e-10	0.257228	0.0272904
cg23764381	35.7819	2.37712	538.61	0.00971397
cg23788167	9.37e-22	1.16e-36	7.59e-07	0.00570143
cg23792364	1.70293e+06	1.07431	2699390000000	0.0488608
cg23817637	4.15837	1.51691	11.3996	0.00560935
cg23824713	0.0604938	0.00370864	0.98675	0.0489154
cg23827867	1.27289e+08	40.4316	400736000000000	0.0145018
cg23838531	1.59e-42	2.32e-73	1.1e-11	0.00789529
cg23894003	5676.62	1.86125	1.73131e+07	0.0347093
cg23910243	0.239524	0.0609016	0.942037	0.0408128
cg23948756	7.05e-27	1.05e-48	4.74e-05	0.0188604
cg24016044	5.03e-08	1.81e-12	0.00139697	0.00128613
cg24028122	3.19281e+06	1.33895	7613440000000	0.0456167
cg24031606	1.63112e+07	8.25405	32233400000000	0.0247467
cg24107581	2.44e-14	9.96e-25	0.00059672	0.0102213
cg24115593	112215	1.4673	8581934553	0.0426834
cg24189717	916360678	92.0505	9122350000000000	0.0120719
cg24205633	38.6765	1.131	1322.61	0.0425322
cg24222435	165.937	7.70199	3575.06	0.00110146
cg24264578	0.134355	0.0206317	0.874925	0.035752
cg24269276	234845	1.20131	45910045866	0.0466493
cg24307225	3e-20	1.54e-34	5.85e-06	0.0074131
cg24378421	0.248461	0.0793404	0.778075	0.0168116
cg24394865	14409000000000	270.876	7.66e+23	0.0161941
cg24402880	7.22524	1.46879	35.5422	0.0149775
cg24467291	0.000301337	2.03e-07	0.446368	0.0295172
cg24490859	2.76213e+08	71.918	1060850000000000	0.0119817
cg24496666	0.298192	0.097275	0.914096	0.0342498
cg24654547	158.557	2.82783	8890.34	0.0136651
cg24662718	0.107362	0.0137161	0.840372	0.0335349
cg24670715	0.240995	0.0720418	0.806182	0.0209071
cg24695828	116.334	1.14384	11831.7	0.0437006
cg24705286	77541.9	12.9021	4.66029e+08	0.0112119
cg24748945	0.0502253	0.00313053	0.805799	0.0346478
cg24776019	4.30057e+07	25.1926	73414100000000	0.0163661
cg24797830	1.13e-13	3.83e-24	0.00331094	0.0153383
cg24801210	1.36e-16	7.85e-28	2.37e-05	0.00566691
cg24879595	1.8e-08	3.48e-16	0.933347	0.049117
cg24883732	0.138043	0.0328039	0.5809	0.0069171
cg24892510	0.0935868	0.0204523	0.42824	0.00226611
cg24901474	0.287755	0.0925419	0.894764	0.0313916
cg24906202	6597.56	4.52446	9.62057e+06	0.0179774
cg24909445	141.852	2.0972	9594.65	0.0211996
cg24929737	8.31411e+08	19.7555	3.499e+16	0.021845
cg24934431	0.114256	0.0171709	0.760272	0.0248708
cg24975769	1.86e-31	8.67e-57	4e-06	0.0174242
cg24986572	3.65e-14	1.79e-27	0.74396	0.0478295
cg25018755	391313	21.9508	6975889235	0.00992472
cg25059792	3.74e-13	2.22e-22	0.000630451	0.00829642
cg25132078	2831682013	746.557	1.07405e+16	0.00486428
cg25139619	2.36e-06	5.04e-11	0.110025	0.0181621
cg25141720	1569.31	9.71678	253450	0.00456139
cg25152348	0.124967	0.027179	0.574586	0.00754384
cg25159539	1.82e-13	3.78e-26	0.873196	0.0489456
cg25198545	1.26e-07	2.08e-14	0.765243	0.0462024
cg25215340	439108	254.655	7.57167e+08	0.000633364
cg25228126	0.331685	0.116085	0.94771	0.0393767
cg25267732	1.22e-05	1.75e-09	0.0853837	0.012249
cg25270252	16555.2	9.28599	2.9515e+07	0.010977
cg25316898	676.068	1.55628	293693	0.0354933
cg25327013	13526965042	2.36973	7.7215e+19	0.0418271
cg25385272	7.40228e+06	1.78864	30634300000000	0.0418747
cg25418748	27.4491	2.07946	362.33	0.0118668
cg25420583	34292700000000	7.45883	1.58e+26	0.0361674
cg25421002	0.0689834	0.00711067	0.669235	0.0210891
cg25422943	0.00901392	0.000113037	0.718796	0.0350524
cg25432997	356338	38.1113	3331728859	0.00613717
cg25436946	2.07e-27	1.02e-50	0.000418463	0.0248283
cg25462303	5.43217	1.57645	18.7183	0.00733875
cg25465406	0.347414	0.145194	0.831278	0.0175442
cg25466974	2.93e-18	3.12e-32	0.0002741	0.0139071
cg25483839	0.000260093	2.52e-07	0.268598	0.0197421
cg25485128	8.12657e+06	3.11364	21210300000000	0.0348039
cg25512587	43008.6	8.08881	2.28679e+08	0.0147861
cg25533774	8.10365	1.28138	51.2487	0.0261861
cg25557858	3.08e-06	1.87e-10	0.0505451	0.0103879
cg25560840	1.0297e+08	1.7962	5902880000000000	0.0429474
cg25612145	0.000955102	4.25e-06	0.21485	0.0118531
cg25635316	487313	3.84509	61760295659	0.0289167
cg25722142	12020.5	5.64708	2.55871e+07	0.0162735
cg25739003	2.33249e+07	49.6246	10963300000000	0.0108996
cg25741794	1.56e-21	1.62e-37	1.5e-05	0.0107285
cg25750404	781743	5.85803	104322000000	0.0242239
cg25780543	0.0681214	0.00947455	0.489788	0.00760447
cg25802093	0.237178	0.0808801	0.695519	0.00875564
cg25808839	2.67e-15	1.95e-29	0.36438	0.0433048
cg25820971	881.415	1.97756	392855	0.0293271
cg25847835	1.08e-07	7.25e-13	0.0160298	0.00828618
cg25856383	0.291525	0.0990578	0.857953	0.0252114
cg25858682	6844.35	5.70187	8.21574e+06	0.01464
cg25902460	1.55e-08	4.23e-16	0.567071	0.0429906
cg25917510	4.8494	1.30961	17.957	0.0180892
cg25943131	2.13e-12	3.66e-23	0.123436	0.033553
cg25951582	7.49e-08	8.27e-15	0.677758	0.0446904
cg25983380	0.296599	0.0890845	0.987498	0.0476514
cg25985778	3.11e-10	1.47e-17	0.00657	0.0109625
cg25999486	9.98e-30	1.01e-49	9.83e-10	0.00446974
cg26023204	5.68e-13	2.25e-23	0.0143167	0.0210297
cg26024206	3195568706	2356.24	4333880000000000	0.0023834
cg26052367	3066.54	15.8142	594637	0.00281473
cg26117023	0.279755	0.12015	0.651375	0.00313628
cg26132853	9.56e-20	8.64e-35	0.000105903	0.0132181
cg26133068	0.210998	0.0501828	0.887162	0.033724
cg26151310	0.0218633	0.000665401	0.718371	0.0319044
cg26152597	65990.5	1.4094	3089793833	0.0431241
cg26165608	452615	1.93532	105853000000	0.0389567
cg26170257	5.74293e+06	11.2767	2924720000000	0.0202696
cg26218269	0.119218	0.0166912	0.851528	0.0339902
cg26222229	2.51e-05	7.78e-10	0.807264	0.045458
cg26240353	2.06e-06	4.71e-12	0.898895	0.0481492
cg26252167	0.173156	0.06178	0.485317	0.000853482
cg26258330	1.08777e+07	15.6906	7541090000000	0.0182173
cg26276530	4.25e-16	3.52e-30	0.0513216	0.0323978
cg26282384	0.344293	0.142308	0.832967	0.0180105
cg26292028	0.263252	0.0849907	0.815401	0.0206814
cg26301689	0.149113	0.0330412	0.67294	0.0133185
cg26309134	0.315537	0.146499	0.679616	0.00321301
cg26357744	2.05e-16	1.15e-29	0.00366091	0.0203248
cg26380756	2.82e-34	1.79e-64	0.000443161	0.0294342
cg26385222	0.217547	0.0705275	0.67104	0.00795209
cg26413355	1.57e-15	1.44e-27	0.00171722	0.0159459
cg26446827	67905.5	149.822	3.07774e+07	0.000363569
cg26601286	8.33e-22	1.51e-39	0.000459994	0.0198788
cg26609691	0.00348685	3.22e-05	0.377479	0.0179049
cg26615712	8.5e-38	1.02e-74	0.709112	0.0490808
cg26644395	0.267118	0.09916	0.719565	0.00903062
cg26762198	7.18e-47	1.28e-75	4.04e-18	0.00165679
cg26763524	1861.79	2.44144	1.41977e+06	0.0261777
cg26775866	0.00212404	1.91e-05	0.23667	0.0104909
cg26783353	0.0314816	0.000992249	0.998833	0.0499227
cg26843008	37378005027	84.0574	1.6621e+19	0.0165686
cg26847093	1.27e-11	3.79e-22	0.425731	0.042456
cg26979339	0.0288941	0.00247497	0.337325	0.00470315
cg27026509	24.8949	1.02659	603.705	0.0481439
cg27027803	0.127873	0.0199846	0.818204	0.0298679
cg27196129	2.56e-13	1.82e-22	0.000361446	0.00699057
cg27199523	3.02e-22	3.02e-38	3.01e-06	0.00838196
cg27318318	0.263825	0.0731376	0.95168	0.041788
cg27352063	14257.7	2.01467	1.00902e+08	0.0344441
cg27375072	9.95e-09	4.21e-16	0.235165	0.0334152
cg27388462	0.0994737	0.0131148	0.75449	0.0255836
cg27398499	8.21046	1.17142	57.5469	0.0340719
cg27398547	0.35414	0.125754	0.997306	0.0494061
cg27431859	227086000000	682.205	7.55903e+19	0.00900903
cg27557143	6.28e-12	4.04e-22	0.0975706	0.0312139
cg27559343	3.02e-28	5.46e-55	0.167343	0.0437097
cg27638597	4.96e-65	4.02e-107	6.13e-23	0.00275094
cg27650175	10.0894	1.04255	97.6405	0.0459399
cg27654142	0.102127	0.0175696	0.593634	0.0110634
cg27661264	0.111766	0.0223392	0.55918	0.00764013
