# Supplementary material for: Molecular subtypes based on DNA methylation predict prognosis in lung squamous cell carcinoma
Source: BMC Cancer. 2021 Jan 23;21:96. doi: 10.1186/s12885-021-07807-7 (PMC7825161; doi:10.1186/s12885-021-07807-7)
Supplement: Supplementary file 5 — Additional file 5. Multivariate Cox regression analysis of the 965 methylation sites (965) [file 12885_2021_7807_MOESM5_ESM.xlsx]

## Sheet: Sheet1
id	HR	HR.95L	HR.95H	pvalue
cg00009407	7.33806e-22	4.0162e-38	1.34075e-05	0.0108577
cg00024396	2.10704e+08	1709.58	2.59692e+13	0.00135235
cg00032227	2.5886e-45	1.31145e-73	5.10947e-17	0.002012
cg00034039	2.04565e+08	37.7174	1109483288860570	0.0155716
cg00047050	7.40337e-10	4.38083e-15	0.000125113	0.000619088
cg00105470	2.84245e-24	1.8425e-40	4.38508e-08	0.00436064
cg00151607	2.41592e-60	6.91102e-95	8.44543e-26	0.000718029
cg00265490	1.00264e+08	45.2032	222393295900414	0.0134673
cg00303548	9.42194e-08	1.50747e-13	0.0588888	0.0175064
cg00338893	2.62865e-12	1.36082e-23	0.507768	0.0443171
cg00344709	0.244822	0.0618026	0.969827	0.0451145
cg00426056	4.72795e+06	144.766	1.54411e+11	0.0037541
cg00469635	2.05879e-95	6.00061e-136	7.06362e-55	4.68847e-06
cg00510787	16.403	1.69949	158.317	0.0155873
cg00513467	0.000589369	6.0435e-06	0.0574759	0.00146106
cg00565688	0.254666	0.0959482	0.675934	0.00602597
cg00650762	6.7584e-24	1.07699e-42	4.24108e-05	0.0156976
cg00659953	4.74313e-12	6.73988e-23	0.333794	0.04075
cg00687686	11.8012	2.00783	69.3622	0.00630787
cg00712898	3.707e-27	2.06348e-48	6.65956e-06	0.0147967
cg00718440	6.62059e+06	201.167	2.17889e+11	0.00308217
cg00770279	1.20728e-31	4.87451e-57	2.99009e-06	0.0170168
cg00792849	0.295579	0.0892541	0.978855	0.0460488
cg00839802	5.5986e-11	1.82867e-20	0.171405	0.0341558
cg00840403	10.3984	1.44935	74.6045	0.0198547
cg00861635	7.61386e-12	6.7979e-19	8.52775e-05	0.00199247
cg00877964	5.07065e-13	4.39783e-23	0.00584642	0.0166224
cg00910067	0.112292	0.0160792	0.784211	0.0274477
cg00947019	558816	65.4252	4.77302e+09	0.004168
cg01044722	2.98914e-23	3.94178e-41	2.26673e-05	0.0135454
cg01048931	13720.5	9.13751	2.06021e+07	0.0106859
cg01069256	642.431	1.97393	209084	0.028499
cg01087382	114.525	3.1165	4208.52	0.00993371
cg01087710	5.10477e+06	116.486	2.23706e+11	0.00461927
cg01107031	3.13826e+11	268.783	3.66417e+20	0.0129516
cg01110846	7.92127e-20	2.12388e-38	0.295433	0.0438158
cg01124961	1.43234e-31	4.52673e-54	4.53215e-09	0.00721464
cg01135200	4598.77	5.85488	3.61214e+06	0.0131543
cg01154537	37.7285	3.28291	433.59	0.00356636
cg01220033	1.11288e-10	6.07006e-18	0.00204034	0.00723279
cg01254459	2.29494e-22	4.71864e-38	1.11616e-06	0.00685815
cg01255349	1.99553e+09	199.775	1.99331e+16	0.00921029
cg01316516	1.71312e+06	87.9242	3.33786e+10	0.00439629
cg01334437	3.07557e-12	4.59542e-20	0.000205838	0.00393581
cg01411954	7.49839e+06	2.28862	2.45676e+13	0.0386277
cg01428678	0.00029109	1.68658e-07	0.502398	0.0322761
cg01439983	384.13	3.11395	47385.5	0.0154216
cg01485998	273.007	2.59672	28702.6	0.0181901
cg01536980	9.67468e+09	34.1414	2.74153e+18	0.0205852
cg01541629	7.20775e-32	1.23309e-55	4.21313e-08	0.0102232
cg01618083	8.28406e-33	2.70364e-59	2.53827e-06	0.0175954
cg01630869	49891.8	83.6297	2.97644e+07	0.000908636
cg01655123	1126.26	1.66555	761585	0.0345662
cg01677177	4.93481e+08	168.934	1441531121111360	0.00840698
cg01705458	1.80929e+06	357.388	9.15962e+09	0.000930235
cg01753595	0.000472933	2.38409e-07	0.93816	0.0481047
cg01775414	25.679	1.42434	462.962	0.0278296
cg01802635	5.311e-10	1.19644e-16	0.00235756	0.00624376
cg01817393	0.306383	0.0972644	0.96511	0.0433184
cg01866162	2.26473e-22	2.21279e-35	2.3179e-09	0.00111095
cg01990304	2.11411e-20	5.08526e-37	0.000878904	0.0203201
cg01992081	1.70761e-20	1.04435e-37	0.00279208	0.0243998
cg02005336	1.24961e+06	12.6182	1.23752e+11	0.0167609
cg02008169	4.21475e-05	1.33187e-08	0.133378	0.014291
cg02043083	173258	2.76543	1.08548e+10	0.0323174
cg02055483	0.03141	0.00320124	0.308189	0.00297607
cg02164046	0.310448	0.128149	0.752074	0.00956719
cg02169098	8.16609e-33	5.31128e-59	1.25553e-06	0.0163218
cg02201963	5.63382e+07	116.185	2.73184e+13	0.0075431
cg02304930	2142.66	5.68019	808246	0.0112835
cg02305723	0.292036	0.109981	0.775453	0.0134979
cg02344201	1.0767e-14	2.01666e-24	5.7485e-05	0.00488742
cg02388150	0.262287	0.0941755	0.730494	0.0104411
cg02440177	0.32792	0.113896	0.944118	0.0387772
cg02489552	0.19919	0.0547679	0.72445	0.0143143
cg02497175	3.8757e-16	7.97774e-26	1.88287e-06	0.00181837
cg02523617	1.13574e-05	3.29967e-09	0.0390918	0.00614062
cg02558133	1.66879e-27	6.61285e-47	4.2113e-08	0.00682972
cg02608019	5.46819e-10	4.14384e-16	0.000721579	0.00301658
cg02617361	4.12329e-60	3.17297e-107	5.35823e-13	0.0134945
cg02646854	7.36521e-28	1.22157e-48	4.4407e-07	0.0104935
cg02655623	1058.24	3.66838	305279	0.0159666
cg02668984	6769.2	5.37424	8.52625e+06	0.0154493
cg02675896	1.0205e-29	4.3008e-54	2.42146e-05	0.019747
cg02748427	3.88927e-10	3.0833e-17	0.0049059	0.00939413
cg02755525	8.47312	1.51881	47.2699	0.014831
cg02775617	14700.4	7.18788	3.00646e+07	0.0136222
cg02776251	859.253	6.23902	118339	0.00717681
cg02780849	0.368727	0.148639	0.914697	0.0313728
cg02801485	3.34662e-16	2.0668e-28	0.000541896	0.0129818
cg02850329	1.29476e-08	1.60875e-14	0.0104206	0.00885039
cg02850821	3.19529e+07	851.417	1.19916e+12	0.00130248
cg02889982	0.00161919	1.79354e-05	0.146178	0.00515875
cg02917972	2.70514e+08	8.02973	9113374538910370	0.028126
cg02929869	9.13931e-21	1.4493e-39	0.0576325	0.0366924
cg02962602	0.080111	0.00933716	0.687336	0.0213436
cg02983451	0.389956	0.187587	0.810639	0.0116613
cg03001305	4.13201	1.44291	11.8327	0.00821705
cg03079549	5.28166e+10	299.545	9.31277e+18	0.0108167
cg03081134	3.96072e-06	4.19168e-09	0.00374249	0.000372858
cg03125090	6.9619e-11	4.77503e-18	0.00101503	0.00545307
cg03152785	417219	1.00722	1.72824e+11	0.0498727
cg03165700	1.42363e-10	1.6098e-17	0.00125899	0.0054664
cg03169527	130.673	6.0499	2822.42	0.00188254
cg03229887	2.25103e-34	7.25671e-60	6.98271e-09	0.00968019
cg03277112	3.29847e-14	7.20129e-25	0.00151082	0.0131916
cg03289872	0.320618	0.133105	0.772291	0.011211
cg03310453	6.16849e+09	2394.29	1.58921e+16	0.00276212
cg03311036	2.46583e-27	1.00772e-50	0.000603375	0.025764
cg03312124	5.76253e-27	2.76786e-42	1.19973e-11	0.000787159
cg03322749	6.16757e+06	251.59	1.51194e+11	0.00243003
cg03355526	0.165409	0.0404297	0.676735	0.0123082
cg03382564	1.28526e-25	6.48075e-44	2.5489e-07	0.00767009
cg03447931	19.0222	1.61615	223.892	0.0192027
cg03510310	0.0581265	0.00570243	0.592501	0.0163141
cg03522063	0.199353	0.0583258	0.681375	0.0101181
cg03522216	3.36646e+13	15158.6	7.47631e+22	0.00455898
cg03532005	4.95458e+06	73.7299	3.32944e+11	0.00656286
cg03550002	2.12668e-18	4.32649e-33	0.00104536	0.0183927
cg03555909	407.34	3.28617	50492.2	0.0145355
cg03614513	0.00150897	3.42163e-06	0.665465	0.036523
cg03617367	9.78385e-30	4.92925e-48	1.94195e-11	0.00188769
cg03664139	115939	5.89471	2.28033e+09	0.0207967
cg03693601	1.33662e-74	2.09034e-121	8.54668e-28	0.00197858
cg03700308	2.52896e-17	1.99166e-33	0.321122	0.0433827
cg03712038	0.0905699	0.0091201	0.899431	0.0403198
cg03839341	6.8214e-15	5.85172e-26	0.000795175	0.0121104
cg03909500	0.275465	0.0834128	0.909702	0.0344105
cg03919644	1.51356e+07	54.1844	4.22791e+12	0.00976747
cg03954587	0.0351121	0.00198134	0.622233	0.0224052
cg03958344	3.45993e-45	5.82794e-79	2.05409e-11	0.0098749
cg03961189	2.28627e-38	4.8022e-62	1.08847e-14	0.00183452
cg04025889	1.48551e+07	4.05001	5.44869e+13	0.0322471
cg04032566	0.00112961	3.48893e-06	0.365731	0.0213892
cg04062391	0.247716	0.0716246	0.856736	0.0275102
cg04095468	0.00128167	1.65845e-06	0.990484	0.0496715
cg04106641	0.000100255	5.81404e-08	0.172877	0.0154542
cg04136480	3131.08	24.5812	398829	0.00113513
cg04215480	33333.6	6.41082	1.73321e+08	0.0170529
cg04228628	5.04272e-43	7.57677e-78	3.35618e-08	0.0172829
cg04230060	0.18183	0.036233	0.91249	0.0383369
cg04233664	2.67629e-14	1.56614e-24	0.000457338	0.00933163
cg04244987	12916.3	10.1299	1.64692e+07	0.00946952
cg04305134	139856	45.378	4.31039e+08	0.00384325
cg04315264	28875.2	14.1716	5.88342e+07	0.00824319
cg04368716	2.93517e+08	2362.56	3.64655e+13	0.00112263
cg04402021	2.20625e+07	42.9925	1.13218e+13	0.0117154
cg04498679	0.12695	0.0267305	0.602918	0.00941836
cg04527363	0.133844	0.0331175	0.540931	0.00476832
cg04531710	6.91732e-57	1.02415e-92	4.67211e-21	0.00212565
cg04623955	0.188963	0.040695	0.877425	0.03343
cg04626574	1.55056e+07	16.661	1.44303e+13	0.0182192
cg04691540	80263.7	1.40974	4.56983e+09	0.043235
cg04785461	1.69963e+12	16768.5	1.72272e+20	0.00275176
cg04790936	1.59069e-69	3.38331e-119	7.47872e-20	0.00663472
cg04794505	1.18902e+11	60078.5	2.3532e+17	0.000565837
cg04794887	10428.3	2.6855	4.04949e+07	0.0282179
cg04836786	0.0835453	0.0110484	0.631748	0.016177
cg04853151	6709.25	26.9466	1.67049e+06	0.00174774
cg04880762	1.52935e-22	2.05356e-38	1.13896e-06	0.00706214
cg04960271	1.5697e-12	5.73773e-22	0.00429429	0.0142229
cg04999036	536.183	9.62712	29862.8	0.00218327
cg05000446	0.357242	0.133454	0.956302	0.0404717
cg05022306	4.61777	1.17887	18.0883	0.0280783
cg05073845	1.36182e+10	8.28323	2.23891e+19	0.0311431
cg05120641	7.08458e-12	2.38975e-21	0.0210027	0.0210479
cg05158615	0.346142	0.124005	0.966201	0.0428044
cg05170326	1.27091e-51	4.14302e-80	3.89862e-23	0.000462185
cg05260966	0.169716	0.0288164	0.999555	0.0499426
cg05287690	119075	22.7659	6.22811e+08	0.00746489
cg05293407	6.6103e+10	428.605	1.0195e+19	0.00959794
cg05395196	3.23724e+13	74.2111	1.41215e+25	0.0229104
cg05412136	174736193516085	2313.09	1.32e+25	0.0102848
cg05475028	291341	1.5423	5.50344e+10	0.0423704
cg05477027	1.16587e+07	77.5174	1.75349e+12	0.00746762
cg05508084	0.381961	0.151704	0.961703	0.0410673
cg05589246	0.244236	0.0709807	0.84039	0.0253671
cg05714219	32.4657	1.2207	863.462	0.0376081
cg05769169	0.101558	0.0126847	0.813113	0.0311707
cg05777319	1.78521e+07	366.196	8.7029e+11	0.00243093
cg05788437	0.00625102	0.000251891	0.155127	0.00195322
cg05797656	789773	31.3581	1.98909e+10	0.00863104
cg05798972	8.52189e+11	45.1257	1.60934e+22	0.0228752
cg05801648	0.000311942	2.04208e-07	0.476513	0.0309177
cg05832487	4.3837e-14	1.154e-25	0.0166523	0.0237595
cg05876918	1.31651e-12	2.67559e-22	0.00647786	0.0162814
cg05889321	27384.3	42.7473	1.75427e+07	0.00194243
cg05934874	3.33215e+06	5.32496	2.08512e+12	0.0274151
cg06037693	31.217	2.08059	468.377	0.0127681
cg06038049	3.7582e-48	6.17583e-82	2.28699e-14	0.00593559
cg06044117	2.94111e-16	1.03265e-26	8.37667e-06	0.003594
cg06100991	386837	26.0753	5.73886e+09	0.00865455
cg06168449	4.21317e-06	2.57057e-11	0.690539	0.0433412
cg06191990	612.489	1.09558	342414	0.0467846
cg06200013	131712	18.6861	9.28393e+08	0.00911824
cg06222851	51.1923	2.60948	1004.28	0.00955427
cg06274159	0.451636	0.204314	0.998341	0.0495223
cg06291334	0.0189599	0.000424607	0.846615	0.0407691
cg06307169	1.86817e-06	8.10734e-11	0.0430481	0.0100621
cg06324048	0.273676	0.0867306	0.863576	0.0270963
cg06436504	0.162131	0.0465883	0.564232	0.00424422
cg06484397	143.905	4.35214	4758.25	0.0053713
cg06487986	4.39433e-27	1.77934e-46	1.08524e-07	0.0077253
cg06495924	7.17203e-18	5.97838e-33	0.008604	0.0258532
cg06554069	7.31185e-07	7.15474e-11	0.00747241	0.00270425
cg06564900	0.0120885	0.000267254	0.546788	0.023185
cg06602857	82.1652	2.92917	2304.79	0.00954871
cg06616147	3.66142e-09	7.56803e-15	0.0017714	0.00362944
cg06624832	2.55492e+12	13262.5	4.92186e+20	0.00333254
cg06646021	0.155272	0.0309257	0.77959	0.0236728
cg06830426	1.05406e+09	2018.5	550430771586662	0.00198235
cg06908778	0.213829	0.0722454	0.632881	0.00533182
cg06918467	0.199437	0.0526133	0.755987	0.0177204
cg06922130	3981.58	2.62015	6.0504e+06	0.0265783
cg06938878	0.260486	0.0813143	0.834451	0.0235345
cg06963844	5.9706e-10	4.75143e-19	0.75026	0.0469398
cg06971096	0.343565	0.13517	0.873247	0.0247851
cg07006042	3.85549e+06	722.12	2.0585e+10	0.000534055
cg07016325	7.42955e-23	2.00096e-41	0.000275859	0.0195102
cg07031532	101655	27.3163	3.78301e+08	0.00598838
cg07038887	7.63917e+08	1.26138	4.62641e+17	0.0474266
cg07054788	4.41883e+09	1.74822	1.11691e+19	0.0443749
cg07118243	2.37238e+08	15.6556	3594996158479930	0.022251
cg07123548	0.11853	0.0190133	0.738922	0.022371
cg07125009	5.52861e-25	1.60984e-38	1.89867e-11	0.000444038
cg07186138	19.8796	2.43611	162.225	0.00525011
cg07209631	170437	3.13568	9.26398e+09	0.030357
cg07218192	6.39012e+22	20619.8	1.98031e+41	0.0156381
cg07237939	0.0272264	0.00169078	0.438423	0.0110373
cg07248043	5.71474e-54	1.22306e-90	2.6702e-17	0.00442994
cg07248310	1.17097e-24	7.41433e-46	0.00184934	0.0269218
cg07273415	13062	7.78075	2.19281e+07	0.0123677
cg07278207	2.20952e+10	34.2165	1.42679e+19	0.0213756
cg07284407	0.023694	0.00362232	0.154985	9.39727e-05
cg07295034	5.84102e-11	9.90678e-19	0.00344386	0.00984592
cg07308943	1.05867e+10	2.99403	3.74341e+19	0.0396168
cg07314337	9.13622e-48	2.24186e-89	3.72327e-06	0.0267128
cg07314549	1.08365e-14	6.16156e-25	0.000190586	0.00754898
cg07352586	7.29748e+16	61.1457	8.70923e+31	0.0283659
cg07355551	113096	9.47192	1.35039e+09	0.015125
cg07380496	25.9614	2.19567	306.966	0.0097657
cg07387450	1.47495e-47	1.70432e-87	1.27644e-07	0.021545
cg07433344	9.74561	2.2376	42.446	0.00242311
cg07472159	74.6556	3.97744	1401.27	0.00394151
cg07489134	3.01806e+06	2.8169	3.23359e+12	0.0351908
cg07496861	1.1234e-17	1.9692e-28	6.40887e-07	0.0020119
cg07504780	5.91313e+09	23.0767	1.51516e+18	0.0227441
cg07533148	0.298931	0.124655	0.716857	0.00681224
cg07559730	0.100171	0.0114613	0.875485	0.0375084
cg07572341	0.011086	0.000545493	0.225298	0.00339146
cg07589355	17547.4	21.5639	1.4279e+07	0.00426165
cg07595943	0.0506067	0.00341905	0.749049	0.0299972
cg07601320	0.362867	0.149583	0.880265	0.0249598
cg07607921	160.961	2.30472	11241.4	0.0190084
cg07628086	2.8109e-50	1.21493e-80	6.50341e-20	0.00138172
cg07651857	5.22853e-15	4.69892e-25	5.81783e-05	0.00533261
cg07652213	5.93075e-19	1.72836e-31	2.0351e-06	0.00437418
cg07675169	0.328738	0.108983	0.991614	0.0482779
cg07689821	1.744e-05	9.81903e-09	0.0309758	0.00410311
cg07744166	0.00685078	6.98354e-05	0.672053	0.033187
cg07775675	49091	2.57841	9.34659e+08	0.0316858
cg07780979	0.131289	0.0214669	0.80295	0.0279853
cg07782113	1.79324e-31	1.67799e-48	1.91639e-14	0.000401943
cg07811750	3.75194e-60	4.94835e-104	2.84481e-16	0.00794615
cg07850604	8.0291	1.16619	55.2797	0.0343325
cg07906495	4.86794e+06	68.5458	3.45708e+11	0.00689849
cg07906724	5.32601	1.46996	19.2974	0.0108819
cg07914959	254.13	2.37272	27218.7	0.0202169
cg07915343	0.178433	0.0324314	0.981715	0.0475715
cg08008562	1.77952e-15	1.66085e-26	0.000190666	0.00876881
cg08020381	2.2007e+12	419.916	1.15334e+22	0.0128125
cg08096946	83932.6	48.4574	1.45379e+08	0.00288311
cg08164900	3.4537e-51	5.09071e-86	2.34311e-16	0.0045188
cg08174003	0.000683033	2.30826e-06	0.202115	0.0120486
cg08250444	5.06383e-19	2.04026e-34	0.00125682	0.019845
cg08291539	1.52548e-45	2.57708e-78	9.02996e-13	0.00735604
cg08293367	2.31031e+06	180.003	2.96525e+10	0.00239838
cg08302713	2073.07	7.84775	547624	0.00727338
cg08393541	4.65151e-27	1.0819e-44	1.99985e-09	0.00342399
cg08413469	1.32619e-12	7.34612e-22	0.00239414	0.0119067
cg08418747	7.42031e+06	3.58161	1.53733e+13	0.0330155
cg08431931	0.313652	0.112548	0.874099	0.0266033
cg08441806	0.244527	0.0717591	0.833249	0.0243479
cg08452348	38.092	1.82014	797.189	0.018978
cg08490173	4.25523e-31	1.50682e-49	1.20167e-12	0.00125445
cg08491964	2168.65	28.3401	165951	0.000518338
cg08513100	6.03706e-15	5.34328e-28	0.0682092	0.0327555
cg08548086	4.25795e-19	8.35224e-33	2.17069e-05	0.0086201
cg08553339	1.03156e-14	1.29643e-26	0.00820807	0.0212522
cg08555772	1.24356e-06	1.26873e-10	0.0121888	0.00373317
cg08560942	309.403	5.64077	16971.1	0.00500551
cg08575537	0.322588	0.128138	0.812113	0.0163162
cg08610361	2.73517e+09	1473.43	5077340183265220	0.0031718
cg08646988	2.01398e-20	1.86601e-34	2.17368e-06	0.00594373
cg08675664	0.211852	0.0837803	0.535703	0.00104293
cg08721347	4.90483e+08	2423.77	9.92561e+13	0.00132681
cg08722104	4669.4	2.97664	7.32482e+06	0.0244159
cg08724517	0.053815	0.0031721	0.912979	0.043074
cg08744769	1.42427e+11	1.02427	1.98047e+22	0.0497862
cg08792314	364.915	5.64364	23595.3	0.00554554
cg08793459	40.9473	3.19114	525.419	0.00435574
cg08811349	1.03604e-61	7.64194e-104	1.4046e-19	0.00455441
cg08813236	1.0129e+08	1.07093	9580159661799850	0.0491512
cg08851943	5.78717e-27	6.48238e-42	5.16652e-12	0.000582562
cg08965527	39.0027	2.82897	537.726	0.00620403
cg09001953	0.000419902	6.51575e-07	0.270603	0.0184717
cg09038676	179.322	3.95099	8138.85	0.00768049
cg09092161	4.372e-27	1.12741e-47	1.69542e-06	0.0120965
cg09143576	1.72238e-31	1.60349e-57	1.85009e-05	0.0205412
cg09192760	8.5601e-19	2.55946e-34	0.00286293	0.0225458
cg09194650	1.05337e+12	972.025	1.14152e+21	0.00910495
cg09212058	0.0871267	0.0129031	0.588313	0.0122671
cg09215553	7.16678e-45	2.4621e-75	2.08614e-14	0.00450942
cg09238598	223.733	5.6674	8832.38	0.0039147
cg09255666	3.24754e-55	2.28825e-99	4.60899e-11	0.0155714
cg09299307	5.23407e+07	343.033	7.98625e+12	0.00351591
cg09311052	60381.5	13.6665	2.66779e+08	0.0101529
cg09339527	0.0861327	0.0144389	0.513809	0.00712925
cg09378940	80635.3	68.575	9.48166e+07	0.00173572
cg09433780	617108	5.10997	7.45254e+10	0.025537
cg09472203	86.6119	2.33725	3209.6	0.0154958
cg09507928	12694.7	14.5254	1.10947e+07	0.00625115
cg09573435	146.657	2.30793	9319.33	0.0185332
cg09593402	976512	227.787	4.18627e+09	0.00122874
cg09630404	0.327475	0.116923	0.917187	0.0336307
cg09649610	0.3812	0.162423	0.894658	0.0267122
cg09747578	4294.69	30.3411	607899	0.000931511
cg09755102	11860.9	6.1011	2.30582e+07	0.0151806
cg09772827	1.435e-08	9.35206e-16	0.220189	0.0324182
cg09793001	1.02519e-17	8.35607e-33	0.0125779	0.0273269
cg09847234	120134	31.9706	4.5142e+08	0.00535359
cg09892203	73.9031	3.62299	1507.5	0.00516316
cg09936561	0.207818	0.0503839	0.857185	0.0297717
cg09944147	1398.38	3.14556	621660	0.0198933
cg09984370	94.8275	2.66788	3370.56	0.0124692
cg09991975	1.08486e-27	9.73125e-51	0.000120943	0.0218419
cg10019507	0.163682	0.026974	0.993245	0.0491449
cg10038087	172.169	7.66423	3867.59	0.00118425
cg10082991	2.81782e-09	4.48981e-17	0.176848	0.0316279
cg10188131	2.02511e-22	1.98404e-39	2.06704e-05	0.0124269
cg10200408	7.89888e-30	5.28438e-49	1.18069e-10	0.00293219
cg10203523	395325	1.79592	8.70209e+10	0.0400484
cg10211252	7853.13	3.88601	1.58701e+07	0.0209158
cg10218426	2.49176e-24	2.95205e-44	0.000210324	0.020252
cg10277781	6.96971e-13	3.2074e-21	0.000151452	0.00426394
cg10303487	0.409482	0.173284	0.967633	0.0418556
cg10318443	1.36657e-20	2.79175e-39	0.0668942	0.0372381
cg10322308	3.3053e+12	432735	2.52464e+19	0.000363988
cg10331048	3.84926e+06	12.1761	1.21688e+12	0.0189353
cg10332700	0.260633	0.09536	0.712347	0.00876311
cg10373645	5.69347e-07	1.50899e-10	0.00214817	0.000621752
cg10387901	1.15559e+07	154.296	8.65477e+11	0.00451309
cg10457247	0.264112	0.0892387	0.781669	0.0161767
cg10484450	2.59068e-48	6.6378e-76	1.01112e-20	0.000723989
cg10488141	2.27012e-53	1.80285e-88	2.85852e-18	0.00328636
cg10515956	0.00384169	3.38781e-05	0.435638	0.0212106
cg10608333	11.129	2.61545	47.3549	0.00110932
cg10662787	25.5516	1.05587	618.335	0.0462169
cg10762132	1.90059e-50	4.12299e-82	8.76126e-19	0.00208598
cg10791260	72.5866	2.59611	2029.5	0.0116907
cg10812811	2224.2	2.53231	1.95358e+06	0.0258382
cg10844844	0.000254747	3.04511e-07	0.213115	0.0159427
cg10911877	7578.18	1.71083	3.35678e+07	0.0370406
cg10971750	2.44733e+09	5.13474	1.16645e+18	0.0339694
cg10978402	5.4331e+16	34119.2	8.65159e+28	0.0071864
cg10989517	0.0531624	0.00339095	0.833464	0.0366457
cg10995359	320.395	3.01557	34041	0.015366
cg11011602	2.26633e+07	361.741	1.41987e+12	0.00265324
cg11025793	127.216	5.07427	3189.4	0.00319779
cg11065518	2.17539e+06	448.871	1.05427e+10	0.000750577
cg11070941	2.50929e-22	4.80205e-36	1.31122e-08	0.00202771
cg11084020	525.633	4.77462	57866.3	0.00900911
cg11166252	35122.9	12.0747	1.02166e+08	0.0101069
cg11184091	1.29821e+11	194.084	8.68361e+19	0.0135837
cg11199399	3.08583e-05	1.3568e-08	0.0701824	0.00844812
cg11237738	0.234193	0.0605681	0.905533	0.0353979
cg11250247	53047	1.23428	2.27986e+09	0.045648
cg11316784	1.16603e-14	1.35876e-27	0.100063	0.0347325
cg11368578	1822.94	20.2708	163935	0.00107209
cg11407345	93932.5	5.83418	1.51235e+09	0.0205128
cg11453347	1.83209e+06	212.287	1.58115e+10	0.00181671
cg11466908	1.21308e+09	136.19	1.08053e+16	0.0104121
cg11528666	4.514e-16	1.1931e-28	0.00170783	0.0167924
cg11532513	0.107056	0.0156826	0.730809	0.02261
cg11639397	1.87174e+16	3990.66	8.77902e+28	0.0118369
cg11646757	2.69295e+06	37.5763	1.92994e+11	0.00943941
cg11673092	0.233718	0.0624584	0.874568	0.0308482
cg11695266	0.236526	0.0636734	0.878616	0.0312999
cg11710969	0.200307	0.0483434	0.829956	0.0266269
cg11797883	1.61784e-48	2.08752e-78	1.25383e-18	0.00172526
cg11806389	1.04866e+08	1006.8	1.09226e+13	0.00173061
cg11812218	0.239062	0.0729311	0.783628	0.0181527
cg11814446	0.0700442	0.00643025	0.762987	0.029111
cg11816577	18600.2	11.687	2.96026e+07	0.00896068
cg11823654	1.83286e+10	10.4261	3.2221e+19	0.0295696
cg11846236	12.818	1.90412	86.2869	0.00874329
cg11856093	1.26851e-09	7.84338e-17	0.0205157	0.0155683
cg11879480	1.61147e-06	4.35096e-10	0.0059684	0.00146512
cg11984608	0.203717	0.044873	0.924845	0.0392858
cg11993300	1.1986e-42	9.41068e-74	1.5266e-11	0.00825375
cg12012699	1.44024e-12	4.4499e-22	0.00466144	0.0146683
cg12059012	1.43965e-38	9.34552e-59	2.21774e-18	0.000238828
cg12062464	1.89608e-63	3.59613e-101	9.99722e-26	0.00111836
cg12076344	6.94742e-25	7.38659e-42	6.53435e-08	0.00527711
cg12112929	3.14799e-13	8.26556e-25	0.119893	0.0343557
cg12239750	2.4077e-30	1.99798e-53	2.90145e-07	0.0119
cg12254515	1.32976e-34	6.24828e-63	2.83002e-06	0.0190866
cg12256080	6517.52	2.1473	1.97821e+07	0.0318115
cg12288365	6.64174e-68	1.22897e-104	3.58939e-31	0.000337816
cg12293634	3.35557e-16	7.05758e-28	0.000159542	0.00939602
cg12419067	108.148	5.56969	2099.95	0.00196987
cg12430845	3.91448e-25	5.83622e-42	2.62553e-08	0.00446943
cg12452946	5.01407e-07	7.52654e-11	0.0033403	0.00124109
cg12477012	2.11088e+08	11.2458	3962204351993490	0.0248858
cg12497692	0.152576	0.0265997	0.875173	0.0348952
cg12561748	8.27581e-30	6.04037e-50	1.13386e-09	0.00464538
cg12563480	7191.64	4.9751	1.03957e+07	0.0167502
cg12564962	0.00274484	1.46455e-05	0.514434	0.0271816
cg12571423	0.270927	0.0831595	0.882661	0.0302282
cg12586262	0.124669	0.0178463	0.870899	0.0357871
cg12646585	2.19484e-07	1.34526e-13	0.358097	0.03567
cg12674192	2.7782e-43	1.6762e-70	4.60468e-16	0.00218175
cg12688215	1.06205e-56	4.12828e-98	2.73226e-15	0.00806689
cg12706983	4.28333	1.13782	16.1246	0.0314868
cg12723809	2.55105e-15	2.74908e-27	0.00236728	0.0168487
cg12738007	6.02618e-32	1.50657e-52	2.41043e-11	0.0029771
cg12768605	0.358183	0.150718	0.851226	0.0200894
cg12776163	8.23731e-39	5.35275e-65	1.26763e-12	0.0043666
cg12958836	1.20411e-05	3.33875e-08	0.00434259	0.00016286
cg12995941	0.17987	0.038072	0.849793	0.0303563
cg13031432	40.4096	2.90776	561.58	0.00587095
cg13044277	0.0412437	0.00179839	0.945868	0.0460665
cg13060154	10.8137	1.62181	72.1019	0.0139135
cg13080465	268.291	1.79071	40196.3	0.028676
cg13084909	5.37958e+07	16.1699	178973290692932	0.0201685
cg13206017	0.330197	0.127159	0.85743	0.0228526
cg13216088	2.09488e-22	3.61613e-37	1.2136e-07	0.00400027
cg13281719	1.01423e-20	2.18476e-34	4.70839e-07	0.00413931
cg13306164	37.4249	1.76109	795.32	0.0201859
cg13347296	3.47818e-23	1.352e-42	0.000894806	0.0233436
cg13351698	1.82834e+08	138.04	242162368669312	0.00816709
cg13378388	0.0208003	0.000609472	0.709879	0.0315384
cg13410437	0.220365	0.060774	0.799037	0.0213733
cg13420923	8.58789e+11	1602.93	4.60107e+20	0.00737143
cg13516796	2.12256e+09	56.3726	7.99193e+16	0.0158223
cg13576061	2.372e-07	1.0737e-11	0.0052402	0.00279971
cg13577407	6.18144e-09	3.62658e-16	0.105361	0.0260917
cg13592003	6.12187e-60	1.77281e-99	2.114e-20	0.00333252
cg13605690	2.22885e+06	6.56693	7.56484e+11	0.0244731
cg13665593	7.36947	1.21905	44.5503	0.0295758
cg13673779	1.01697e-18	7.73513e-32	1.33706e-05	0.00718555
cg13679077	5.44899e+16	263.129	1.1284e+31	0.0219461
cg13704403	3.94133e-22	3.12468e-41	0.0049714	0.0280682
cg13739417	8.08194	1.61334	40.4861	0.0110297
cg13744070	4.5094e-20	7.42252e-35	2.73959e-05	0.0103228
cg13791658	1.0194e-20	3.9543e-35	2.62795e-06	0.00654978
cg13793354	1.89289e+09	1048.33	3417830898410260	0.0036588
cg13806135	0.0132261	0.000215322	0.812413	0.0395091
cg13807496	0.228684	0.057306	0.912581	0.0366611
cg13853761	0.0900486	0.014171	0.572207	0.0107207
cg13870866	0.290002	0.0943775	0.891112	0.0306765
cg13877915	0.47049	0.238854	0.926761	0.0292675
cg13896604	3.00837e-15	8.72139e-26	0.000103771	0.00691413
cg13929328	0.214039	0.0719162	0.637027	0.00559989
cg13936125	29.9888	1.39368	645.29	0.0298582
cg13951948	2.73171e-11	1.34359e-18	0.000555397	0.00461101
cg13974531	0.0591176	0.00500119	0.698811	0.0248096
cg14013300	1920.14	4.56661	807370	0.0141793
cg14018807	1.42702e-76	6.76346e-123	3.01085e-30	0.00133197
cg14037413	13.6225	1.7294	107.304	0.0131331
cg14060836	4.04845e-22	3.79519e-35	4.31861e-09	0.00128927
cg14086033	4.54734e+09	12410.3	1666226944939470	0.000668855
cg14091223	1.53228e+16	1226.7	1.91399e+29	0.0154266
cg14094063	3.84804e-18	1.53789e-29	9.62843e-07	0.00274891
cg14105047	1.15817e-12	2.19035e-20	6.12394e-05	0.00245278
cg14155416	0.0749676	0.00747365	0.751993	0.0276473
cg14181391	3.66296e+13	5591.21	2.3997e+23	0.00676482
cg14189571	0.323462	0.12445	0.840719	0.0205599
cg14203179	0.0910255	0.0182977	0.452823	0.00341349
cg14252569	264.021	2.34146	29770.6	0.0207307
cg14281165	1.50252e-11	3.06634e-19	0.000736244	0.0058076
cg14284643	737.111	9.48939	57256.9	0.00294694
cg14290451	8.021e+06	537.69	1.19653e+11	0.00118603
cg14320796	1.50904e+08	488.799	4.65877e+13	0.00349947
cg14350002	554.246	4.75024	64667.9	0.00927787
cg14472778	0.283362	0.0846033	0.949067	0.0408817
cg14489884	5.46433e-28	3.20714e-48	9.31012e-08	0.00826343
cg14506552	0.112046	0.0149852	0.837778	0.0329739
cg14522549	1.19425e-12	4.95617e-24	0.28777	0.0400613
cg14530801	3.29564e-21	8.32286e-37	1.30499e-05	0.010061
cg14571620	3.51192e+12	75.8227	1.62663e+23	0.0211441
cg14602164	0.00277329	7.96064e-06	0.966148	0.0486672
cg14605021	0.143985	0.0279138	0.742704	0.020595
cg14613832	60.3721	2.72363	1338.21	0.00949359
cg14706178	21.1842	1.48637	301.924	0.0243011
cg14727952	1.50788e-11	2.03873e-19	0.00111526	0.00703072
cg14741922	0.198809	0.0425751	0.92836	0.0399268
cg14775560	0.0056446	3.55429e-05	0.896425	0.0452576
cg14776962	3.65508	1.42455	9.37817	0.00701778
cg14791831	3.20644e-45	3.37578e-71	3.0456e-19	0.000787972
cg14817542	1.15403e+09	338.443	3935016629276240	0.00655062
cg14830952	1.69253e-10	4.76194e-17	0.000601571	0.00346019
cg14831838	92.3877	5.05578	1688.27	0.0022646
cg14832904	5.02466	1.43898	17.5452	0.0113931
cg14840416	2.50232e-07	1.18456e-12	0.0528602	0.0151005
cg14865868	19.5148	2.54724	149.506	0.00423667
cg14930396	2.78367e+09	193.074	4.01341e+16	0.00971675
cg14987922	1.23482e-10	1.01289e-17	0.00150538	0.00613246
cg15001381	0.0403888	0.00280978	0.580564	0.0182848
cg15094912	2.95282e+13	1158.17	7.52837e+23	0.0111808
cg15101633	0.0921754	0.0144635	0.587431	0.0116373
cg15156844	0.0598437	0.00475532	0.753109	0.0293013
cg15160742	117114	15.741	8.7133e+08	0.0102892
cg15188491	4.82326e+06	35.5941	6.53586e+11	0.0106966
cg15215114	5.55431e-26	7.27376e-45	4.24132e-07	0.00875687
cg15249164	157447	5.7851	4.28508e+09	0.0216264
cg15256539	1.59485e-49	1.33894e-79	1.89967e-19	0.00147286
cg15259973	0.000143541	5.25695e-07	0.0391937	0.00198996
cg15288179	4.92218e+07	897.644	2.69905e+12	0.00146616
cg15299463	1.61131e-15	3.79083e-28	0.00684894	0.0216827
cg15311933	1.18119e-33	3.82463e-55	3.64796e-12	0.00267193
cg15312298	5741.16	4.6455	7.09523e+06	0.017182
cg15334028	1.02738e-15	6.0941e-26	1.73203e-05	0.00407249
cg15341340	1.57438e-12	6.23495e-22	0.00397546	0.0138787
cg15373285	0.136746	0.0236645	0.790195	0.0262113
cg15377649	4.6572e-27	5.90245e-51	0.00367467	0.0307992
cg15411984	4.70389e+09	112.518	1.96649e+17	0.0128652
cg15459742	240107	10.944	5.26786e+09	0.0151352
cg15477600	6.39601e-29	1.68248e-48	2.43146e-09	0.0047689
cg15500658	2.43534e+09	251.093	2.36203e+16	0.0084589
cg15565872	440.721	3.01783	64362.3	0.0166505
cg15566783	4.721e-13	4.84168e-21	4.60333e-05	0.00249498
cg15584813	0.178766	0.0462137	0.691512	0.0126172
cg15612847	8.08911	1.26959	51.5392	0.0269253
cg15623573	5.69776e-20	4.71038e-37	0.00689211	0.0272457
cg15629064	9.10697e+06	16.7317	4.95687e+12	0.0174043
cg15687659	3.22174e+10	26.7358	3.88227e+19	0.0233307
cg15694180	5.08239e-28	1.44521e-52	0.00178734	0.0293042
cg15713086	0.000147401	3.0818e-08	0.705013	0.0412686
cg15740366	4408.31	4.70299	4.13209e+06	0.0162437
cg15820189	2.54591e-20	3.13168e-33	2.06971e-07	0.00293255
cg15822346	278.585	5.25012	14782.4	0.00546392
cg15840658	0.000196458	1.83618e-07	0.210196	0.016475
cg15852879	9.47727e-21	8.50124e-35	1.05654e-06	0.00520937
cg15929201	5.84505e+06	6.06967	5.62875e+12	0.0266577
cg15947959	8.77084e+07	337.969	2.27617e+13	0.00403472
cg15977278	5.72041e+10	10718.1	3.05307e+17	0.00172373
cg15984612	1.75726e+07	29.1748	1.05844e+13	0.0140198
cg16003500	1.81196e-23	1.03413e-42	0.000317483	0.0205438
cg16011258	1.35606e-26	2.41333e-50	0.00761978	0.0327807
cg16017358	6.85366e+06	3.19771	1.46895e+13	0.0343235
cg16026550	4.92626e+07	14.4414	168045132405567	0.0210068
cg16189954	4.56038e+06	48.6671	4.27332e+11	0.00866224
cg16268051	1.17406e-38	2.44678e-62	5.63362e-15	0.00169353
cg16275172	6.83301e-20	2.37136e-30	1.96892e-09	0.00032905
cg16298282	0.000573402	4.40766e-06	0.0745952	0.0026559
cg16345226	56.0529	2.00553	1566.63	0.0178115
cg16385933	4.08087e-53	2.82086e-92	5.90369e-14	0.00873988
cg16417937	375297913887942	3809.46	3.69734e+25	0.00936665
cg16525761	3.46133e-07	2.94948e-13	0.406199	0.0369505
cg16534233	6.23886	1.03996	37.4277	0.0451955
cg16540704	0.139691	0.0240231	0.812282	0.0284201
cg16543294	5.52995e-12	1.60857e-20	0.00190109	0.00974593
cg16547529	0.105899	0.0155552	0.720952	0.0217739
cg16551261	548.456	29.1037	10335.6	2.55325e-05
cg16575408	0.0111372	0.000624609	0.198584	0.00221528
cg16579354	1.36617e+11	624.91	2.9867e+19	0.00886993
cg16588061	4.50229e+07	14.2599	142151032853082	0.0209989
cg16641915	4.30157e-32	6.42747e-52	2.87882e-12	0.0019294
cg16659043	7.49501e-08	1.42903e-14	0.393101	0.0376876
cg16701105	2.0425e-34	2.11873e-65	0.00196901	0.0330791
cg16706631	11.1656	2.18336	57.1006	0.00375835
cg16721845	1.40577e-08	3.01956e-13	0.000654465	0.000977607
cg16740543	1.31742e-22	1.07652e-37	1.61222e-07	0.00447821
cg16796590	4.38668e-14	2.66198e-24	0.000722883	0.010392
cg16833230	4.72362e-11	2.587e-18	0.000862489	0.00531915
cg16833551	0.144907	0.029089	0.721854	0.0183836
cg16854524	180.083	3.47542	9331.24	0.00992476
cg16864658	0.249658	0.0808201	0.771209	0.0158902
cg16896647	0.00542724	3.95295e-05	0.74514	0.0377918
cg16978263	2.86583e+07	91.8499	8.94173e+12	0.00780796
cg17061853	8.64563e+16	3.02391e+08	2.47186e+25	8.65246e-05
cg17136126	0.177554	0.0415174	0.759331	0.0197375
cg17158059	2.51781e+11	39238.4	1.61561e+18	0.00102859
cg17163751	2.83915e-05	5.99944e-09	0.134359	0.0153139
cg17234150	0.114762	0.0138551	0.950579	0.044755
cg17305187	2.16376e+08	399.249	117266282938959	0.00438414
cg17324128	0.0725418	0.00639926	0.822331	0.034186
cg17333479	158.12	1.73856	14380.8	0.0277858
cg17345480	214390	5.47019	8.40248e+09	0.0229133
cg17384145	53.2424	1.47988	1915.53	0.0296766
cg17387870	0.301831	0.103829	0.877423	0.0277969
cg17414107	0.192338	0.0535562	0.690749	0.0114996
cg17446142	7.38514	1.04743	52.0704	0.0448063
cg17489752	101163	61.9101	1.65302e+08	0.00226665
cg17505757	2.00473e-06	2.79465e-11	0.143808	0.021453
cg17533684	5.37723e-10	3.23892e-18	0.0892725	0.0270949
cg17541922	1.99305e-07	8.50586e-12	0.00467	0.0026529
cg17561452	0.0198186	0.00148746	0.264059	0.00299935
cg17619823	0.288482	0.0987883	0.842424	0.0229917
cg17639290	1.31576e+06	40.3129	4.29447e+10	0.00788198
cg17644208	1195.75	1.87547	762381	0.0314897
cg17648241	569.679	1.5749	206066	0.0347655
cg17676096	4.51215e+16	39.4048	5.16675e+31	0.0301868
cg17676129	0.0753237	0.00915744	0.619568	0.0161618
cg17677842	1.82093e-25	6.26367e-47	0.000529368	0.0238748
cg17718515	1.58598e+07	1132.17	2.2217e+11	0.000665223
cg17720231	0.00816222	0.000321235	0.207393	0.00357928
cg17751867	5405.36	15.0749	1.93818e+06	0.00418372
cg17771854	3.32939e-54	1.20689e-92	9.18463e-16	0.00639813
cg17794261	5.26544e-08	4.24021e-14	0.0653854	0.0192359
cg17829314	2.20964e-25	8.37714e-44	5.8284e-07	0.00870848
cg17834443	9.28904e-15	4.95838e-27	0.0174021	0.0250297
cg17894008	0.14342	0.0283203	0.726305	0.0189591
cg17976829	47009.8	12.8337	1.72196e+08	0.0101841
cg17990871	3.52646e-11	1.11342e-19	0.0111691	0.0159515
cg18013830	4.31762e-07	9.75692e-12	0.0191063	0.00725127
cg18085206	8.06907e-51	1.27934e-88	5.08934e-13	0.00939359
cg18105675	0.103718	0.0204009	0.527304	0.00630776
cg18125479	68802.7	8.49852	5.57016e+08	0.0152653
cg18191162	0.000205025	7.33535e-08	0.573052	0.0359512
cg18194038	1.44397e-15	9.42699e-26	2.21179e-05	0.00429302
cg18211447	1.86452e+09	863.686	4025122245008250	0.00412363
cg18222235	4.71387e-13	6.83737e-25	0.324988	0.0412728
cg18239753	0.32996	0.117042	0.930211	0.0360139
cg18282619	3.49729e-12	1.49299e-22	0.0819234	0.0303617
cg18325289	6.44259e+10	178.9	2.32012e+19	0.0132881
cg18335068	0.317323	0.120474	0.835813	0.0201833
cg18342900	11607.7	11.8185	1.14007e+07	0.00775576
cg18370979	2236.73	2.48888	2.01013e+06	0.0262329
cg18387216	6.48088e-42	4.60957e-66	9.11187e-18	0.000828651
cg18435900	40.0502	1.00781	1591.59	0.049518
cg18469326	1.55965e-16	5.73604e-30	0.00424074	0.0211051
cg18482268	0.236285	0.0706569	0.790162	0.0191632
cg18533466	1.58882e-35	2.82873e-61	8.92394e-10	0.00807836
cg18540305	5.7183e-49	4.51971e-83	7.23473e-15	0.00555985
cg18580491	1.8851e-47	2.98744e-85	1.18951e-09	0.0154051
cg18587364	0.00886535	8.29976e-05	0.946949	0.0473857
cg18601293	1.9195e-17	8.0498e-28	4.57709e-07	0.00159249
cg18630855	2.94508e+08	97.5296	889316559681577	0.0104189
cg18671950	9.21478	1.26985	66.8678	0.0280762
cg18691434	0.108268	0.0237678	0.493191	0.00405747
cg18702234	7.74164e+08	4.16135	1.44023e+17	0.0351412
cg18766912	785.467	5.83685	105700	0.00769135
cg18769818	6.32766	1.15994	34.5185	0.0330591
cg18801292	3.05761e-28	3.15413e-48	2.96405e-08	0.00697147
cg18805835	15576.4	6.41912	3.77973e+07	0.0152031
cg18878034	8.01908e-22	3.77142e-39	0.000170508	0.0170235
cg18888595	2.70905e-12	5.96015e-22	0.0123133	0.0188991
cg18938150	2.92208e-21	1.05254e-41	0.811232	0.0489905
cg18943383	3.10174	1.04014	9.24952	0.0423001
cg18956095	1.04312e+08	35.1195	309828457789704	0.0151841
cg18958584	573234	12.4518	2.63896e+10	0.0155075
cg18972811	0.151676	0.0241066	0.954328	0.0444545
cg18986332	1.27072e-13	3.57136e-23	0.000452131	0.00813721
cg19017193	1.45415e-11	4.34902e-22	0.486211	0.0435613
cg19026306	91968.6	1.2254	6.90241e+09	0.0459935
cg19070338	2.89302e-12	3.648e-21	0.00229429	0.0110457
cg19078186	6.43958e-10	3.67569e-17	0.0112817	0.0128842
cg19099850	193.408	3.02665	12359.1	0.0130622
cg19110355	6.99217e+07	1.25353	3900210517756860	0.0471674
cg19124998	1.15981e-20	1.86134e-36	7.22685e-05	0.0133673
cg19133618	7243.25	15.2188	3.44735e+06	0.0047212
cg19135982	4.53425e-13	8.08081e-23	0.00254423	0.0130811
cg19141563	5.83832	1.07678	31.6555	0.040783
cg19182048	883.643	5.20187	150105	0.00961521
cg19184963	1.7271e-12	9.73641e-22	0.00306363	0.0126789
cg19219503	0.221909	0.0544439	0.904488	0.0357295
cg19236745	983.339	9.84422	98225.7	0.00335167
cg19243777	497609	5.38946	4.59442e+10	0.0245299
cg19255783	7.43883	1.07044	51.6947	0.0424803
cg19326876	0.345938	0.124508	0.96117	0.041758
cg19342782	0.287408	0.0888389	0.929814	0.0373932
cg19355685	671.053	4.02047	112005	0.0126717
cg19369775	1.41743e+13	3.674	5.46842e+25	0.0405631
cg19379303	4.14686e-31	3.44987e-59	0.00498465	0.0339498
cg19410364	0.165426	0.0330167	0.828851	0.0286501
cg19436567	5.67968e+08	124.701	2586892241237520	0.00996913
cg19448829	4.61592e-15	7.00756e-27	0.00304053	0.017436
cg19459093	917.255	2.22382	378339	0.0264134
cg19459675	4.82163e+07	447.523	5.19485e+12	0.00276813
cg19461344	24.3839	1.31476	452.231	0.0320626
cg19469297	5.48284e+08	770.497	390157309669561	0.00342504
cg19657082	8.6738e+07	359.473	2.09292e+13	0.00384547
cg19664945	3.39072	1.2289	9.3555	0.0183729
cg19691267	27991.3	122.028	6.42077e+06	0.000222201
cg19781133	5.34246	1.15271	24.7606	0.0322258
cg19839588	1763.16	8.48336	366451	0.00604741
cg19847271	2.96257e-22	3.49284e-42	0.0251281	0.0342337
cg19872814	9.46646e-11	7.31283e-20	0.122543	0.0310784
cg19905754	8.41147e-44	2.30004e-73	3.07615e-14	0.00429318
cg19928450	0.16852	0.0317338	0.894917	0.0365917
cg19932177	5.6737e+09	3480.56	9248744294178080	0.00208843
cg20011794	5235.75	22.3319	1.22753e+06	0.00210161
cg20021244	1.40967e-18	6.74509e-36	0.29461	0.0433808
cg20028291	2.73535e-15	5.28636e-25	1.41537e-05	0.00329941
cg20034100	0.148325	0.0253145	0.86908	0.0343859
cg20042228	2.51798e+07	9.85802	6.43154e+13	0.0235765
cg20091959	0.0998437	0.0118398	0.841973	0.0341682
cg20109151	5.07962e+10	4979.35	5.1819e+17	0.00275459
cg20188282	5258.02	5.64148	4.90062e+06	0.0140525
cg20251973	1.15515e-27	7.23173e-50	1.84516e-05	0.0174141
cg20273774	546602	48.1997	6.19866e+09	0.00554518
cg20278498	2.27553e+08	536.471	9.65206e+13	0.00360721
cg20301340	1.7847e+13	1.96352	1.62216e+26	0.0450395
cg20366831	7.34027	1.61686	33.3236	0.00981049
cg20425293	9.49103e-05	1.33981e-08	0.672332	0.0405863
cg20507276	0.277092	0.101527	0.756254	0.0122334
cg20530056	5.63609	1.12371	28.2684	0.035577
cg20617956	240.149	4.26497	13522.1	0.00769359
cg20637800	3.14987e-33	2.01057e-53	4.93477e-13	0.00160852
cg20651453	0.00631216	4.07907e-05	0.976776	0.0489417
cg20715764	0.0142037	0.000306321	0.65861	0.029757
cg20776317	0.0589396	0.00521742	0.665823	0.0220931
cg20803370	8.24493e-13	5.28832e-22	0.00128545	0.00998561
cg20807545	0.181918	0.0446352	0.74144	0.0174408
cg20824576	3.10179e-57	8.81375e-110	0.00010916	0.0350532
cg20852286	3.9591e-30	2.36726e-54	6.62136e-06	0.0173591
cg20855565	0.20394	0.0589192	0.705906	0.0120828
cg20879768	0.159733	0.0332515	0.767326	0.0219799
cg20884697	71609191717506	6318.08	8.11619e+23	0.00691655
cg20886062	9.32249e-10	1.51775e-17	0.0572617	0.0230532
cg20897667	0.0195613	0.0022456	0.170398	0.00036762
cg20899053	22.7758	1.20278	431.281	0.0372503
cg20957193	1.48928e-17	9.13857e-32	0.00242702	0.0203093
cg20981893	7.65091e-07	3.22348e-11	0.0181594	0.00614761
cg21000021	2.51315e-09	3.89945e-15	0.0016197	0.00371417
cg21023770	0.162218	0.0318093	0.827267	0.0286628
cg21028326	4946.04	1.47155	1.66242e+07	0.0400522
cg21086464	9.42037e-15	6.14671e-26	0.00144375	0.0139833
cg21087137	4.65836	1.24198	17.4723	0.022533
cg21168622	0.147336	0.0390266	0.55623	0.00472263
cg21184495	1692.65	13.7272	208714	0.00247594
cg21195414	1.83323e+10	112955	2975269379480630	0.000113054
cg21200703	0.260835	0.0700204	0.971645	0.0451951
cg21255605	0.00367129	0.000130607	0.103198	0.000986895
cg21279601	0.267377	0.0763455	0.936406	0.0391401
cg21331821	0.261245	0.10247	0.666037	0.00493752
cg21380842	0.0521807	0.00406287	0.670172	0.0233757
cg21389013	2.20027e-19	8.48795e-33	5.70362e-06	0.00640723
cg21421701	6.95555e-49	2.14942e-78	2.25082e-19	0.00138152
cg21424904	1.37882e-18	5.85455e-30	3.24729e-07	0.00208219
cg21428681	0.0154323	0.00085627	0.278131	0.00469385
cg21429500	10555.4	4.42893	2.51566e+07	0.0195409
cg21515243	2219.02	7.02071	701357	0.00870127
cg21517055	0.396366	0.163662	0.959946	0.0403114
cg21547708	6.51622	1.01406	41.8725	0.0483054
cg21549904	3.40689e-20	8.06324e-37	0.00143949	0.0217347
cg21596317	130.559	3.80769	4476.67	0.00690669
cg21602160	0.117629	0.0204623	0.676197	0.0164649
cg21616088	86.061	3.31312	2235.51	0.00734504
cg21618713	5347.76	2.12382	1.34656e+07	0.031676
cg21628553	0.359151	0.135906	0.949107	0.0388933
cg21663122	5.84194	1.65227	20.6554	0.00615754
cg21728447	6.3224e-11	4.34336e-20	0.0920319	0.0291408
cg21750545	1.1038e-22	6.7157e-38	1.81422e-07	0.0046793
cg21756353	5.90222e-11	6.81048e-21	0.51151	0.0436554
cg21759080	9.55887e+06	1908.51	4.78761e+10	0.000217349
cg21784498	2.86879e-74	1.92487e-129	4.27559e-19	0.00898826
cg21787206	5.17659e-22	5.28131e-40	0.000507394	0.0204014
cg21824902	681764	40.2552	1.15464e+10	0.00685588
cg21872391	5.65668e+09	960.05	3.33296e+16	0.00475283
cg21898046	5.3787	1.3525	21.3903	0.0169098
cg21902346	9.33651e-29	4.71977e-52	1.84692e-05	0.0183634
cg21950493	452.053	1.94947	104825	0.0277927
cg21988465	0.135274	0.0397433	0.460428	0.00136932
cg22016818	9.0636e-68	1.60062e-111	5.13232e-24	0.00267112
cg22024281	1.17271e-53	9.17955e-89	1.49818e-18	0.00312578
cg22034555	1.59128e-11	9.94303e-22	0.254668	0.0380737
cg22055427	7.73429e-08	8.07319e-13	0.00740961	0.00514025
cg22062068	0.240088	0.079774	0.722568	0.011149
cg22063056	3.03494e-51	3.86788e-82	2.38138e-20	0.00135127
cg22117143	0.202198	0.0428818	0.95341	0.0433562
cg22126032	12.858	1.17287	140.961	0.0365744
cg22127491	3.38907e-31	6.96951e-54	1.648e-08	0.00847949
cg22148652	7.22711e-31	5.00499e-55	1.04358e-06	0.0144765
cg22182110	667841	41.8949	1.0646e+10	0.0065975
cg22190291	4.38155e-14	6.29169e-25	0.00305133	0.0157495
cg22334000	0.0156421	0.000425478	0.575062	0.023771
cg22385477	3.06992e-09	3.36242e-15	0.00280286	0.00512197
cg22429822	41.5409	1.80313	957.029	0.0198976
cg22502502	7.13051	1.4049	36.1905	0.0177804
cg22524267	1.99244e+06	15.4073	2.57658e+11	0.015719
cg22591065	950963	2.19143	4.12666e+11	0.0376702
cg22614355	44.5894	1.40943	1410.64	0.0311863
cg22623062	149.918	2.50228	8982.01	0.0164316
cg22627950	1.61813e+12	736160	3.55674e+18	0.000161224
cg22634689	8.20403e+06	2446.04	2.75163e+10	0.000121188
cg22808175	32823.4	49.7968	2.16355e+07	0.00168958
cg22828804	6.08352e-30	1.83722e-48	2.01442e-11	0.00198879
cg22841169	1.73872e-15	2.05441e-29	0.147154	0.0377942
cg22843446	0.0296895	0.00194844	0.452397	0.0113825
cg22913584	5.05201e-111	1.06639e-175	2.39339e-46	0.00083031
cg22916109	152404	15.7567	1.4741e+09	0.0108081
cg22974215	1.79042e-08	1.93433e-14	0.0165721	0.010931
cg23002907	1959.04	11.4401	335473	0.00386814
cg23013392	4.94148e-10	1.77195e-18	0.137804	0.0307944
cg23013931	1.9066e+06	1.92461	1.88875e+12	0.0400812
cg23036025	0.130582	0.0244294	0.697996	0.0172953
cg23037403	0.304213	0.0969858	0.954214	0.0413187
cg23054883	0.124885	0.0174983	0.891307	0.0380126
cg23082632	5.38359e+08	17.7444	1.63337e+16	0.0221862
cg23104823	43415.5	10.1023	1.86583e+08	0.0123562
cg23123694	2.11415e-33	2.6305e-55	1.69916e-11	0.00346018
cg23179321	227672	194.801	2.66089e+08	0.000619833
cg23182539	8.85515e+06	15.0322	5.21639e+12	0.0182865
cg23213688	7.18762e+06	23.0264	2.24359e+12	0.0144491
cg23217005	283.781	6.21392	12959.9	0.0037686
cg23267110	2.16394e-22	3.72365e-36	1.25753e-08	0.00203584
cg23271318	1.3117e-14	1.91267e-26	0.0089956	0.0215187
cg23273333	8.59629	1.32538	55.7547	0.0241161
cg23274123	0.00293352	6.87967e-05	0.125086	0.00232196
cg23310538	2.88257e-08	2.90116e-14	0.0286409	0.0137304
cg23333306	1.40622e-25	1.63059e-44	1.21272e-06	0.0101016
cg23335946	1.67303e+08	23.9545	1168469909215190	0.0185236
cg23372001	4.61979	1.12659	18.9444	0.0335439
cg23403256	5.17043e+08	88.8967	3007238261144110	0.0115821
cg23456306	207.015	5.32676	8045.27	0.00429391
cg23459997	2.13199e-08	5.16769e-13	0.000879579	0.00112368
cg23464269	0.071834	0.0145331	0.35506	0.00123775
cg23486067	31.1849	2.011	483.589	0.0139143
cg23508052	315694381165150	20.2196	4.92903e+27	0.0312446
cg23517548	6.36793e+16	63.4295	6.39301e+31	0.0281326
cg23526055	134602	7.80297	2.32188e+09	0.0176572
cg23528708	1.04701e-16	1.0114e-28	0.000108387	0.00914028
cg23538854	141762	65.9755	3.04606e+08	0.00244463
cg23570261	2480.46	15.4537	398137	0.00255607
cg23610018	8.22523e-81	3.16384e-131	2.13836e-30	0.00184926
cg23619829	1.48061e-15	1.7429e-29	0.125779	0.0369191
cg23625458	0.0637162	0.00916564	0.442932	0.00538393
cg23644127	8.99615e+06	6.7716	1.19515e+13	0.0260241
cg23653712	177769	245.973	1.28476e+08	0.000319399
cg23687960	8294.89	2.69138	2.55651e+07	0.0276995
cg23692497	9.89416e+10	63.5185	1.5412e+20	0.0190594
cg23724447	61106.7	5.91644	6.31126e+08	0.0194421
cg23749163	209681	3.03222	1.44997e+10	0.031157
cg23758485	2.29655e-06	2.64243e-11	0.199594	0.0252416
cg23764381	34.5699	1.97653	604.634	0.0152402
cg23788167	4.58028e-26	1.10901e-41	1.89167e-10	0.00147112
cg23817637	5.90971	2.05615	16.9855	0.000973244
cg23827867	2.1099e+08	45.3187	982307665471697	0.0144129
cg23838531	1.84194e-51	2.31296e-84	1.46684e-18	0.00250831
cg23894003	9688.88	2.32841	4.03169e+07	0.0308701
cg23948756	2.39645e-32	6.8981e-56	8.32546e-09	0.00847204
cg24016044	7.5196e-10	9.36606e-15	6.03716e-05	0.00026635
cg24028122	2.03587e+07	6.13638	6.75444e+13	0.0280357
cg24031606	4.70038e+07	19.975	110605805833114	0.0182748
cg24107581	4.91136e-18	6.4223e-29	3.75589e-07	0.00182661
cg24115593	366232	3.83207	3.50008e+10	0.0285555
cg24189717	2.14337e+08	18.1053	2537398742978490	0.0209717
cg24222435	134.197	5.72541	3145.42	0.00233334
cg24264578	0.110806	0.0169517	0.724287	0.021635
cg24269276	1.62597e+06	5.34136	4.94962e+11	0.0264154
cg24307225	4.93627e-25	9.24348e-40	2.6361e-10	0.00121747
cg24378421	0.282952	0.0858004	0.933115	0.0381097
cg24394865	5.3014e+11	2.73453	1.02778e+23	0.041768
cg24402880	7.18225	1.39339	37.021	0.0184502
cg24467291	0.000272435	1.3158e-07	0.564073	0.035123
cg24490859	5.88585e+08	136.26	2542444475967680	0.00958619
cg24654547	224.919	4.38598	11534.2	0.00701981
cg24662718	0.103855	0.0128357	0.84031	0.0337485
cg24705286	14260.2	1.98802	1.0229e+08	0.0347157
cg24748945	0.0448037	0.00268545	0.747499	0.0305696
cg24776019	1.21521e+10	1911.72	7.7247e+16	0.00366878
cg24797830	2.28887e-12	3.59404e-23	0.145767	0.0347135
cg24801210	1.95396e-17	2.21986e-29	1.71991e-05	0.00611109
cg24879595	1.51173e-10	2.34118e-18	0.0097615	0.0137203
cg24883732	0.184028	0.0437141	0.774726	0.0209992
cg24892510	0.114572	0.0252898	0.519048	0.00494366
cg24906202	5040.02	3.69817	6.86876e+06	0.0206061
cg24909445	98.8032	1.12808	8653.7	0.0441381
cg24929737	2.70134e+08	5.18125	1.40839e+16	0.0322408
cg24975769	4.59771e-32	1.04785e-57	2.01737e-06	0.0166078
cg24986572	1.29768e-15	1.72586e-29	0.0975724	0.0354904
cg25018755	1.26315e+06	45.156	3.53343e+10	0.00716013
cg25059792	1.76249e-12	6.74404e-22	0.0046061	0.0144337
cg25132078	1.71946e+12	234903	1.25862e+19	0.000476788
cg25139619	1.05771e-07	1.58673e-12	0.0070507	0.00459348
cg25141720	1042.38	6.22123	174651	0.00782465
cg25152348	0.0787003	0.0168108	0.368438	0.00124768
cg25159539	6.32259e-16	2.99653e-29	0.0133405	0.0253684
cg25198545	5.98274e-09	3.65935e-16	0.097813	0.0254646
cg25215340	330990	169.483	6.46403e+08	0.00101027
cg25228126	0.303751	0.0983841	0.937802	0.0383018
cg25267732	7.98365e-06	9.29821e-10	0.0685493	0.0110881
cg25270252	24619.4	13.6906	4.42723e+07	0.00818652
cg25316898	4408.8	9.01947	2.15506e+06	0.00790403
cg25385272	1.58378e+07	3.36701	7.44984e+13	0.0344439
cg25418748	29.7124	2.20835	399.769	0.0105476
cg25422943	0.0019725	2.10386e-05	0.184934	0.00717793
cg25432997	154088	17.3966	1.36481e+09	0.0099981
cg25436946	8.4386e-36	4.18832e-61	1.70021e-10	0.00659423
cg25462303	5.87974	1.62804	21.2349	0.0068542
cg25466974	1.90082e-28	5.62423e-44	6.42417e-13	0.000467375
cg25483839	0.000105608	5.228e-08	0.213334	0.0183832
cg25485128	1.18807e+07	3.71357	3.80097e+13	0.0330363
cg25512587	33387.2	8.24474	1.35202e+08	0.0139815
cg25533774	9.58485	1.51915	60.4743	0.0161777
cg25557858	2.14849e-05	1.384e-09	0.333526	0.0290375
cg25612145	0.00108902	5.50096e-06	0.215593	0.0114501
cg25635316	1.80765e+07	114.735	2.84795e+12	0.00620623
cg25722142	99352.6	35.8227	2.7555e+08	0.00444561
cg25739003	2.99352e+07	36.0126	2.48835e+13	0.0133128
cg25741794	3.12271e-25	3.07811e-41	3.16795e-09	0.00269366
cg25750404	1.083e+07	59.3719	1.97551e+12	0.008775
cg25780543	0.0836358	0.0119371	0.585983	0.0124883
cg25802093	0.144219	0.0442192	0.470367	0.00132531
cg25847835	7.86949e-10	2.02077e-15	0.000306462	0.00141382
cg25856383	0.21299	0.0674277	0.672789	0.00840593
cg25858682	3518	2.03623	6.07803e+06	0.031799
cg25902460	7.79274e-13	2.77619e-21	0.000218741	0.00496821
cg25917510	4.83514	1.30293	17.943	0.0184985
cg25943131	5.40193e-16	1.15387e-27	0.000252895	0.0103454
cg25951582	1.03442e-08	3.0356e-16	0.35249	0.037728
cg25983380	0.244463	0.0720823	0.829083	0.0237732
cg25985778	1.88573e-09	7.21675e-17	0.049274	0.0211421
cg25999486	2.31029e-39	4.01184e-60	1.33043e-18	0.000264678
cg26023204	3.18234e-13	4.64105e-24	0.0218211	0.0237954
cg26024206	1.40427e+09	810.781	2432204058414020	0.00405497
cg26052367	3498.51	20.8129	588076	0.00180254
cg26117023	0.287701	0.118186	0.70035	0.00605782
cg26132853	4.36405e-25	1.58343e-40	1.20276e-09	0.00198658
cg26151310	0.0275662	0.000821829	0.924638	0.0451043
cg26165608	778609	1.94684	3.11394e+11	0.0392848
cg26170257	5.20312e+06	7.12173	3.80139e+12	0.0247717
cg26218269	0.127601	0.0178969	0.909759	0.0399436
cg26222229	4.65715e-07	1.5748e-11	0.0137725	0.0055068
cg26240353	4.50291e-08	1.11881e-13	0.0181231	0.0101976
cg26252167	0.206397	0.0741036	0.574865	0.00253393
cg26258330	7.73477e+08	569.329	1050827509280390	0.00450426
cg26276530	5.00308e-18	6.51164e-33	0.00384401	0.0227282
cg26292028	0.274953	0.0820691	0.921163	0.0363414
cg26301689	0.147402	0.0313241	0.693633	0.0153974
cg26309134	0.276016	0.1247	0.610945	0.00149602
cg26357744	5.69851e-19	2.83352e-32	1.14603e-05	0.0071907
cg26380756	1.57542e-44	2.1351e-77	1.16245e-11	0.00900113
cg26385222	0.243775	0.0756407	0.78564	0.0180776
cg26413355	1.40035e-18	2.59018e-31	7.57088e-06	0.00599213
cg26446827	84826.2	175.833	4.09222e+07	0.000318492
cg26601286	6.97087e-34	2.9593e-53	1.64205e-14	0.00079475
cg26609691	0.0021332	1.88855e-05	0.240954	0.0107708
cg26615712	1.59037e-41	1.00415e-80	0.0251881	0.04136
cg26644395	0.266753	0.0952153	0.747331	0.0119346
cg26762198	2.25268e-54	4.24914e-84	1.19426e-24	0.000404103
cg26763524	1449.6	1.83032	1.14808e+06	0.0325597
cg26775866	0.00111481	9.57891e-06	0.129743	0.00508802
cg26783353	0.0271621	0.00082089	0.898759	0.0434092
cg26843008	1.28673e+09	1.18356	1.3989e+18	0.048173
cg26847093	8.05228e-14	6.79412e-25	0.00954343	0.0204744
cg26979339	0.0107073	0.000900434	0.127324	0.000328695
cg27027803	0.123472	0.0188369	0.809341	0.0292224
cg27196129	4.49311e-15	1.92224e-24	1.05024e-05	0.00268633
cg27199523	8.50615e-22	8.09993e-39	8.93274e-05	0.0152579
cg27352063	89932.1	7.96837	1.01499e+09	0.0165796
cg27375072	1.37414e-12	9.23625e-21	0.00020444	0.00444427
cg27388462	0.100413	0.0129207	0.780366	0.0280197
cg27398499	13.451	1.7772	101.806	0.0118423
cg27398547	0.347451	0.121293	0.995293	0.0489817
cg27431859	2.24687e+12	4987.38	1.01224e+21	0.00515015
cg27557143	2.57834e-17	3.69387e-28	1.7997e-06	0.00271488
cg27559343	1.07161e-35	7.21128e-64	1.59242e-07	0.0149782
cg27638597	1.25545e-74	1.93342e-119	8.1522e-30	0.00122833
cg27650175	11.3447	1.13533	113.362	0.0386369
cg27654142	0.0884878	0.0141946	0.551626	0.00940158
cg27661264	0.0915869	0.0175375	0.478298	0.00459013
