# Supplementary material for: Molecular subtypes based on DNA methylation predict prognosis in lung squamous cell carcinoma
Source: BMC Cancer. 2021 Jan 23;21:96. doi: 10.1186/s12885-021-07807-7 (PMC7825161; doi:10.1186/s12885-021-07807-7)
Supplement: Supplementary file 6 — Additional file 6. Functional enrichment analysis and the identified 27 enriched pathways [file 12885_2021_7807_MOESM6_ESM.xlsx]

## Sheet: Sheet1
ID	Description	GeneRatio	BgRatio	pvalue	p.adjust	qvalue	geneID	Count
hsa04110	Cell cycle	18/432	124/8031	0.000103284	0.0309851	0.0296805	CDKN2A/CDKN2D/ATM/ORC4/CCNH/YWHAE/CCNA1/E2F5/CHEK2/HDAC2/CDKN2B/SKP2/BUB3/CDC25A/CDKN1C/MCM7/PTTG1/RBL1	18
hsa04666	Fc gamma R-mediated phagocytosis	13/432	93/8031	0.00133089	0.199634	0.191228	SYK/ARPC5/WASF3/SPHK1/VASP/ARPC5L/DNM2/CDC42/PIK3R3/CRK/PAK1/VAV3/ARF6	13
hsa03450	Non-homologous end-joining	4/432	13/8031	0.00400223	0.32561	0.3119	FEN1/XRCC6/DCLRE1C/XRCC5	4
hsa04974	Protein digestion and absorption	12/432	95/8031	0.00473753	0.32561	0.3119	COL5A1/ATP1B2/ATP1B3/COL10A1/PRCP/COL27A1/KCNK5/COL7A1/SLC36A4/SLC16A10/SLC38A2/SLC3A2	12
hsa04218	Cellular senescence	17/432	160/8031	0.00542684	0.32561	0.3119	CDKN2A/KRAS/ATM/PPP1CC/FOXO1/HIPK4/CCNA1/E2F5/ZFP36L2/CHEK2/LIN54/PIK3R3/CDKN2B/MAPK11/CDC25A/MAP2K2/RBL1	17
hsa00534	Glycosaminoglycan biosynthesis - heparan sulfate / heparin	5/432	24/8031	0.00799319	0.347017	0.332406	HS6ST3/NDST2/EXT1/B3GAT3/EXTL3	5
hsa04120	Ubiquitin mediated proteolysis	15/432	140/8031	0.00809707	0.347017	0.332406	CUL5/KLHL9/UBE2K/UBB/FBXW7/UBE2Q1/UBE2B/BIRC2/FBXW8/UBE3A/WWP2/SKP2/UBOX5/UBA2/CDC34	15
hsa04137	Mitophagy - animal	9/432	68/8031	0.0101495	0.380604	0.364579	USP15/KRAS/UBB/TAX1BP1/TOMM7/RAB7A/BECN1/CSNK2A2/CITED2	9
hsa03030	DNA replication	6/432	36/8031	0.0115227	0.384088	0.367916	FEN1/RNASEH2C/PRIM1/RFC3/MCM7/RNASEH2B	6
hsa00510	N-Glycan biosynthesis	7/432	50/8031	0.0167022	0.448024	0.42916	MAN1A1/DPM1/ALG14/DOLPP1/ALG1/MGAT1/B4GALT3	7
hsa00513	Various types of N-glycan biosynthesis	6/432	39/8031	0.0168615	0.448024	0.42916	MAN1A1/HEXB/ALG14/ALG1/MGAT1/B4GALT3	6
hsa04015	Rap1 signaling pathway	19/432	210/8031	0.017921	0.448024	0.42916	GNAS/KRAS/PFN2/EFNA1/PRKD3/VASP/VEGFC/GNAO1/BRAF/FGF20/CDC42/PIK3R3/ADCY3/CRK/MAPK11/P2RY1/EFNA2/VAV3/MAP2K2	19
hsa05220	Chronic myeloid leukemia	9/432	76/8031	0.0201548	0.465111	0.445527	CDKN2A/KRAS/STAT5A/CTBP2/BRAF/PIK3R3/CRK/HDAC2/MAP2K2	9
hsa04961	Endocrine and other factor-regulated calcium reabsorption	7/432	53/8031	0.0224738	0.473297	0.453368	GNAS/CLTA/ATP1B2/ATP1B3/AP2B1/RAB11A/DNM2	7
hsa04714	Thermogenesis	20/432	231/8031	0.0236648	0.473297	0.453368	GNAS/KRAS/DPF1/CYC1/NDUFA3/NDUFA2/UQCRH/ARID1A/NPPB/PRKAB2/UQCRQ/ADRB3/SDHD/ADCY3/NDUFAF7/MAPK11/ARID1B/NDUFC1/NDUFAF6/ACTL6A	20
hsa04919	Thyroid hormone signaling pathway	12/432	121/8031	0.0291012	0.516023	0.494296	KRAS/DIO3/FOXO1/MED1/ATP1B2/ATP1B3/KAT2B/SLC16A10/PIK3R3/HDAC2/MAP2K2/TBC1D4	12
hsa04210	Apoptosis	13/432	136/8031	0.0309468	0.516023	0.494296	KRAS/ATM/CASP2/PARP1/DAXX/NTRK1/DAB2IP/TUBA4A/BIRC2/CTSC/PIK3R3/PARP3/MAP2K2	13
hsa05211	Renal cell carcinoma	8/432	69/8031	0.0309614	0.516023	0.494296	KRAS/EGLN3/BRAF/CDC42/PIK3R3/CRK/PAK1/MAP2K2	8
hsa03050	Proteasome	6/432	46/8031	0.0353912	0.522054	0.500072	PSMC6/PSMB9/PSMC3/PSMD1/PSME3/PSMD9	6
hsa01522	Endocrine resistance	10/432	98/8031	0.0373057	0.522054	0.500072	CDKN2A/GNAS/KRAS/MED1/BRAF/PIK3R3/ADCY3/MAPK11/MAP2K2/BIK	10
hsa04810	Regulation of actin cytoskeleton	18/432	213/8031	0.0378537	0.522054	0.500072	MYH10/KRAS/PFN2/ARPC5/PPP1CC/PIP4K2C/IQGAP1/ARPC5L/INSRR/BRAF/FGF20/ACTN4/CDC42/PIK3R3/CRK/PAK1/VAV3/MAP2K2	18
hsa04012	ErbB signaling pathway	9/432	85/8031	0.0382839	0.522054	0.500072	KRAS/STAT5A/ABL2/NRG4/BRAF/PIK3R3/CRK/PAK1/MAP2K2	9
hsa05100	Bacterial invasion of epithelial cells	8/432	73/8031	0.0414132	0.531202	0.508836	ARPC5/CLTA/ARPC5L/DNM2/CDC42/PIK3R3/CRK/CAV1	8
hsa04960	Aldosterone-regulated sodium reabsorption	5/432	37/8031	0.0464222	0.531202	0.508836	KRAS/ATP1B2/ATP1B3/PIK3R3/HSD11B2	5
hsa04213	Longevity regulating pathway - multiple species	7/432	62/8031	0.0476615	0.531202	0.508836	KRAS/FOXO1/FOXA2/PRKAB2/PIK3R3/ADCY3/HDAC2	7
hsa05203	Viral carcinogenesis	17/432	204/8031	0.0477593	0.531202	0.508836	CDKN2A/SYK/KRAS/STAT5A/TBP/YWHAE/KAT2B/CCNA1/IL6ST/ACTN4/CDC42/PIK3R3/HDAC2/UBE3A/CDKN2B/SKP2/RBL1	17
hsa04068	FoxO signaling pathway	12/432	131/8031	0.0490308	0.531202	0.508836	CDKN2D/NLK/KRAS/ATM/FOXO1/BRAF/PRKAB2/PIK3R3/CDKN2B/SKP2/MAPK11/MAP2K2	12
