# Supplementary material for: Molecular subtypes based on DNA methylation predict prognosis in lung squamous cell carcinoma
Source: BMC Cancer. 2021 Jan 23;21:96. doi: 10.1186/s12885-021-07807-7 (PMC7825161; doi:10.1186/s12885-021-07807-7)
Supplement: Supplementary file 7 — Additional file 7. The available expression profile of 965 sites in 266 training set samples [file 12885_2021_7807_MOESM7_ESM.xlsx]

## Sheet: Sheet1
id	futime	fustat	cg00009407	cg00024396	cg00032227	cg00034039	cg00047050	cg00105470	cg00151607	cg00265490	cg00303548	cg00338893	cg00344709	cg00426056	cg00469635	cg00510787	cg00513467	cg00565688	cg00650762	cg00659953	cg00687686	cg00712898	cg00718440	cg00770279	cg00792849	cg00839802	cg00840403	cg00861635	cg00877964	cg00910067	cg00947019	cg01044722	cg01048931	cg01069256	cg01087382	cg01087710	cg01107031	cg01110846	cg01124961	cg01135200	cg01154537	cg01220033	cg01254459	cg01255349	cg01316516	cg01334437	cg01411954	cg01428678	cg01439983
TCGA-39-5034	1107	1	0.0201402	0.0339246	0.0108099	0.0719661	0.0322311	0.0164583	0.0108431	0.0405365	0.0116941	0.0365997	0.899458	0.0554094	0.00977558	0.209847	0.02579	0.119146	0.0132297	0.0203463	0.0414069	0.0178973	0.063965	0.0232877	0.302163	0.0231685	0.0942085	0.0378735	0.0300342	0.122946	0.0386135	0.0247992	0.0219232	0.0921296	0.0941685	0.0669093	0.0235278	0.0279332	0.0212483	0.0343958	0.160359	0.0381031	0.0211244	0.0506577	0.0547875	0.0481657	0.0516851	0.0314613	0.115885
TCGA-39-5036	2165	0	0.0205377	0.043341	0.00939976	0.0785586	0.0384599	0.0112424	0.0111755	0.03614	0.0314506	0.0500039	0.758532	0.0276479	0.00977951	0.158147	0.0256465	0.327121	0.0167638	0.0250361	0.0573347	0.0116252	0.0471388	0.0209456	0.319809	0.0107845	0.0839332	0.0466116	0.0303528	0.120253	0.0287258	0.017873	0.017865	0.0564203	0.0481393	0.0508356	0.0260104	0.0280718	0.0191647	0.0202579	0.105025	0.0253828	0.0258522	0.0474265	0.0237715	0.0376141	0.0430687	0.0349137	0.067345
TCGA-68-8251	406	0	0.0261175	0.0387257	0.0142457	0.0667432	0.0369212	0.01825	0.0159968	0.0466189	0.0201962	0.0246021	0.800113	0.0608372	0.0132146	0.0179057	0.0593004	0.553039	0.0209736	0.0311803	0.0535594	0.014539	0.0452848	0.0244827	0.437483	0.0384807	0.0719254	0.034312	0.0388682	0.168769	0.0232905	0.0273668	0.0208239	0.0472868	0.0204652	0.0335799	0.0290205	0.0233728	0.0193458	0.0254295	0.0287923	0.0453843	0.0267789	0.0696065	0.0522908	0.0552109	0.043434	0.0355223	0.0623347
TCGA-NC-A5HQ	448	1	0.0241551	0.0426835	0.0185471	0.0714769	0.0385888	0.021812	0.0201746	0.0265269	0.0416724	0.024664	0.763185	0.0229263	0.0139862	0.0157129	0.102387	0.199352	0.0147159	0.0263731	0.111472	0.021263	0.0303094	0.0205537	0.503422	0.032425	0.107075	0.0546689	0.0336917	0.20874	0.0254599	0.0299859	0.0214938	0.0478211	0.0193904	0.0260632	0.0270789	0.0212814	0.0227377	0.0256196	0.0240346	0.0602081	0.0280754	0.0553456	0.044358	0.0444215	0.0394175	0.025176	0.0407252
TCGA-43-A475	296	0	0.0316331	0.0568901	0.0130744	0.0824847	0.0571389	0.0129964	0.0153274	0.0606157	0.053479	0.0454179	0.891265	0.0303674	0.0126606	0.0495205	0.0847244	0.322993	0.0313578	0.0376652	0.0825361	0.0159203	0.0496592	0.024826	0.225499	0.0397691	0.100432	0.0539867	0.0340715	0.208119	0.0476333	0.0254321	0.0320807	0.0578922	0.047779	0.0447392	0.0276324	0.03291	0.0275785	0.0758101	0.0818461	0.0503097	0.0323798	0.0437854	0.052323	0.0683701	0.0574643	0.0722526	0.0593582
TCGA-34-5232	2471	0	0.0358258	0.0558876	0.0180213	0.0804803	0.0741857	0.0144091	0.0138583	0.0469128	0.0567859	0.0295594	0.900394	0.0702137	0.0122495	0.186212	0.0410826	0.24183	0.0182334	0.0313622	0.0604364	0.0191266	0.0684727	0.0285447	0.417312	0.0188292	0.147161	0.0512089	0.0420779	0.426144	0.0305244	0.027985	0.0190983	0.121043	0.146189	0.0592861	0.0316197	0.0285105	0.0259831	0.0606837	0.21512	0.0552787	0.0389079	0.048126	0.0661868	0.049735	0.0588527	0.0507435	0.167553
TCGA-77-A5GF	840	1	0.028226	0.0237154	0.0165465	0.0797641	0.0553473	0.0165834	0.0157684	0.0422554	0.0207201	0.0294144	0.897236	0.0221403	0.0124941	0.0141441	0.113979	0.637393	0.0141329	0.0345726	0.0595826	0.0209994	0.0478339	0.0207011	0.496218	0.0287416	0.518575	0.0659524	0.026853	0.154509	0.0329176	0.0273493	0.0199034	0.0549158	0.0166402	0.0330264	0.0286936	0.0201791	0.0173087	0.0188102	0.0325817	0.0584819	0.0281002	0.0461933	0.0506721	0.0543746	0.0454947	0.0528278	0.032026
TCGA-22-5491	1713	1	0.0210302	0.0437712	0.0119848	0.0868237	0.032071	0.0136633	0.0100799	0.0365371	0.0279758	0.0202285	0.759349	0.0589649	0.00820206	0.136716	0.0362674	0.250604	0.0158999	0.0219032	0.0364742	0.0128644	0.0654933	0.0132464	0.210654	0.0183781	0.0850334	0.0507982	0.0254705	0.388023	0.0399534	0.0321001	0.020452	0.070651	0.0776765	0.0660568	0.0274529	0.023572	0.0188494	0.0436003	0.120755	0.0347894	0.0266266	0.0513364	0.0403339	0.0351012	0.0671558	0.0322276	0.0798231
TCGA-37-5819	103	0	0.0153417	0.03538	0.00924094	0.0519288	0.0281353	0.0167412	0.0120992	0.0366652	0.033124	0.0233395	0.777988	0.0463465	0.0106404	0.152964	0.0325016	0.0843933	0.0116993	0.0207777	0.0696565	0.0140074	0.0292221	0.0244477	0.140866	0.0139483	0.0794395	0.0450021	0.0245817	0.0708757	0.0351535	0.0289978	0.0267659	0.0631774	0.0592095	0.0382323	0.0228041	0.0205899	0.0182185	0.0447501	0.0985053	0.0260111	0.0249304	0.0465079	0.0444123	0.0603086	0.0494634	0.029448	0.108392
TCGA-85-8580	1113	0	0.028423	0.0500919	0.0168214	0.0829612	0.0596793	0.020705	0.0160991	0.0355802	0.0239115	0.029619	0.746435	0.0521016	0.0129576	0.0116675	0.157122	0.55449	0.0192331	0.0405367	0.0374827	0.016363	0.0481875	0.0235809	0.323266	0.0369998	0.161316	0.0597515	0.0390645	0.209601	0.0279077	0.0231051	0.024449	0.0384305	0.0226438	0.0269067	0.0320075	0.0281651	0.0227554	0.0185273	0.038589	0.0586429	0.0303199	0.0493856	0.065313	0.0482911	0.0384254	0.045768	0.0774414
TCGA-37-A5EM	867	0	0.0220501	0.0307475	0.0168149	0.0679521	0.0491375	0.0130389	0.0159499	0.0260969	0.0210924	0.0268968	0.621924	0.0238383	0.0165317	0.0197935	0.121849	0.514737	0.0141721	0.044646	0.03948	0.0241766	0.0334284	0.0219901	0.108119	0.0237461	0.0521697	0.0402908	0.0299114	0.109692	0.0201339	0.0284243	0.0203546	0.0303992	0.00884356	0.0245032	0.0314103	0.0261623	0.0282445	0.0261874	0.0370739	0.0457525	0.0219777	0.05557	0.0502435	0.0571467	0.0547573	0.0340984	0.0301888
TCGA-18-4721	4694	0	0.0174311	0.0444146	0.010667	0.0645104	0.0313304	0.0107636	0.0134	0.0392786	0.0478044	0.0333271	0.912669	0.0404837	0.0091863	0.133926	0.0272614	0.511638	0.0229892	0.0299908	0.0667562	0.0115484	0.0523424	0.0225148	0.352112	0.012897	0.0616592	0.0386583	0.0247856	0.332369	0.019573	0.0235306	0.0183674	0.0818776	0.089263	0.046158	0.0247323	0.0255398	0.016281	0.0248932	0.107427	0.0386208	0.0254911	0.0438674	0.0277287	0.0485982	0.0438661	0.0402729	0.0650014
TCGA-63-A5MP	769	0	0.0305614	0.0335643	0.0166096	0.0807861	0.068565	0.0263762	0.0216577	0.0378326	0.0354822	0.0288129	0.867564	0.0302218	0.0133419	0.209541	0.0977023	0.557034	0.0142413	0.0252331	0.0760704	0.024364	0.0388929	0.0199863	0.556388	0.0257298	0.104142	0.0695124	0.0331568	0.471103	0.0230498	0.0276763	0.0168211	0.0410506	0.0230709	0.0275802	0.0306841	0.0243479	0.0245766	0.0195602	0.0304649	0.053541	0.0376957	0.0592006	0.0476641	0.0653609	0.041175	0.0410183	0.0362023
TCGA-77-6844	2284	1	0.0245723	0.0791768	0.0133917	0.0732831	0.0303198	0.015098	0.014907	0.0271635	0.0433637	0.0260486	0.592645	0.0457089	0.0112657	0.173196	0.027086	0.129921	0.0137203	0.0209073	0.0477403	0.0153094	0.0600269	0.0180572	0.211553	0.0244642	0.0935593	0.0313719	0.0211407	0.195291	0.0405916	0.0303386	0.0255045	0.0991611	0.14119	0.0541083	0.0213489	0.0212012	0.0185925	0.0239348	0.177433	0.0214655	0.0328713	0.067633	0.0455106	0.0461335	0.060456	0.0511657	0.107121
TCGA-85-8354	995	0	0.0333035	0.0399151	0.0164333	0.088704	0.0424013	0.0125463	0.0137142	0.0535152	0.00727437	0.0243164	0.924227	0.0507204	0.00910161	0.213007	0.0842463	0.218042	0.0152007	0.0249348	0.0643089	0.0137872	0.0394325	0.0219339	0.590514	0.0249919	0.113869	0.0435636	0.0421475	0.0794392	0.0985822	0.0194823	0.0184748	0.0838801	0.173518	0.0895583	0.0278356	0.0285154	0.0270728	0.0821192	0.143589	0.0528619	0.0270098	0.076665	0.0704828	0.0359867	0.0692922	0.0310191	0.129309
TCGA-63-A5MG	2148	0	0.0328609	0.0377254	0.0158054	0.0588625	0.111967	0.0298226	0.0225008	0.0291625	0.0234532	0.0395114	0.87058	0.0180417	0.0164018	0.0159321	0.150589	0.541991	0.0262849	0.0405553	0.0527251	0.0250326	0.0366427	0.0237878	0.261161	0.0400035	0.0872896	0.08419	0.0377441	0.376103	0.030829	0.0299077	0.0206454	0.0291593	0.0159294	0.0274717	0.02585	0.0331168	0.0247301	0.0371715	0.0288534	0.058287	0.0357611	0.0493947	0.0535229	0.0497181	0.0432823	0.0413987	0.0507472
TCGA-43-8116	358	0	0.0262236	0.0403414	0.0127748	0.0895254	0.0414431	0.0158352	0.0130765	0.0279954	0.020568	0.0247758	0.854015	0.0617876	0.0112274	0.0879793	0.0484613	0.255049	0.0146034	0.0224711	0.0374172	0.014945	0.0451758	0.0203393	0.533206	0.0193952	0.0557664	0.0318853	0.0276639	0.19978	0.0339971	0.0233625	0.0210462	0.078509	0.082549	0.0373125	0.0244818	0.0267473	0.0197433	0.0441819	0.116118	0.0387163	0.0244749	0.0554998	0.0562286	0.0342502	0.0602557	0.0442121	0.0653858
TCGA-63-A5MM	456	1	0.0256028	0.046671	0.0173801	0.059557	0.0540747	0.0229511	0.0169743	0.0485489	0.0220266	0.0222904	0.872015	0.0191699	0.0133796	0.00887277	0.105343	0.501609	0.0229521	0.0252287	0.41965	0.0211984	0.0280463	0.0222798	0.412038	0.0359869	0.0791057	0.0395103	0.020089	0.445574	0.0223511	0.0249307	0.0276143	0.0461257	0.0136649	0.0229294	0.025636	0.0219477	0.0225525	0.0222389	0.0220638	0.0357507	0.0312292	0.0529399	0.0489631	0.0492778	0.0302215	0.0305414	0.0708329
TCGA-NC-A5HN	1499	0	0.0381491	0.0270124	0.0194391	0.0591731	0.0350495	0.0307387	0.0197977	0.0268062	0.0595433	0.021739	0.617397	0.0194583	0.0147626	0.0187074	0.193429	0.331871	0.0218982	0.0230726	0.0547944	0.0228421	0.0134803	0.0217144	0.664609	0.0321843	0.0599145	0.0301811	0.0219707	0.160884	0.0290571	0.0345469	0.0278596	0.0411062	0.0138374	0.0171592	0.0267247	0.0248327	0.0205845	0.0257518	0.028765	0.0536106	0.0304425	0.0422405	0.0341917	0.0466865	0.0437747	0.0278266	0.0380702
TCGA-22-5474	445	1	0.0225993	0.0413321	0.0115058	0.0710519	0.0480912	0.0118851	0.0135658	0.0391606	0.000177741	0.0244604	0.933734	0.0453915	0.00749356	0.174418	0.0181437	0.26999	0.0116036	0.0196165	0.0436189	0.0190792	0.0445043	0.0159627	0.588378	0.0102528	0.0731913	0.048269	0.0255829	0.193749	0.0362643	0.0190185	0.0196237	0.0886245	0.110549	0.0554584	0.0307589	0.0249002	0.0152886	0.0652779	0.154463	0.0347893	0.0264377	0.0477263	0.0437082	0.0348791	0.0626713	0.0442221	0.11122
TCGA-77-8153	1992	0	0.0267791	0.0416217	0.0125561	0.076482	0.0535148	0.0154637	0.0167357	0.0488726	0.0361789	0.0238289	0.548627	0.0607915	0.0095403	0.010492	0.0588788	0.513509	0.0222746	0.0322807	0.0636683	0.013672	0.0477523	0.0243223	0.117519	0.0371338	0.10441	0.0374922	0.0254531	0.136179	0.0262776	0.0233678	0.0223039	0.0338601	0.0205648	0.0355642	0.0349645	0.0241521	0.0333953	0.0198734	0.0319784	0.0577698	0.0289116	0.0623879	0.0480804	0.0375382	0.0495625	0.0341158	0.0729818
TCGA-51-6867	1856	1	0.0199634	0.0373182	0.0113905	0.0751141	0.0394925	0.0134041	0.0133161	0.0333985	0.0345475	0.0253348	0.897171	0.0673265	0.0110417	0.209395	0.094163	0.540521	0.0155297	0.0273527	0.0484736	0.0155439	0.0456671	0.0215044	0.31715	0.0181879	0.0614454	0.0289412	0.0296008	0.0656988	0.0232275	0.0209199	0.0192745	0.0722864	0.063762	0.053269	0.0265791	0.0223251	0.0195992	0.032435	0.152029	0.0353987	0.0231873	0.0381871	0.0442924	0.0374787	0.0591511	0.0351788	0.123158
TCGA-33-4566	5287	1	0.0256832	0.0584729	0.0082281	0.0712294	0.0681166	0.00297307	0.0110168	0.030744	0.096424	0.0907438	0.914482	0.0156796	0.00780974	0.1749	0.0510925	0.511456	0.0204991	0.0167656	0.232007	0.0144805	0.0347739	0.0211647	0.467317	0.0302846	0.090928	0.0452845	0.0253374	0.134689	0.027815	0.0193858	0.017673	0.0496524	0.064063	0.0271263	0.0223945	0.0421372	0.0168954	0.0257201	0.141596	0.0201871	0.0207768	0.0467281	0.0320337	0.0335311	0.0471948	0.157455	0.0706469
TCGA-52-7809	166	1	0.0223821	0.052045	0.010717	0.0890701	0.0450864	0.0125326	0.0132818	0.0559019	-0.000318903	0.0242064	0.394431	0.0544082	0.00876801	0.248688	0.0589665	0.248158	0.0138039	0.0248084	0.0585127	0.0122657	0.0650681	0.0172557	0.338504	0.027364	0.149724	0.0291724	0.0396802	0.105195	0.0469887	0.0202072	0.0242614	0.0714299	0.162401	0.0368743	0.0332947	0.0251278	0.0245411	0.0887189	0.196936	0.0454329	0.0319846	0.0432234	0.0632211	0.034051	0.0567195	0.0468333	0.144994
TCGA-39-5027	3108	0	0.0339106	0.0370843	0.0133991	0.0862799	0.0477337	0.0196484	0.0146221	0.0448971	0.0247307	0.0252912	0.753263	0.0520392	0.0146535	0.152857	0.0240115	0.545352	0.0169343	0.0300319	0.0752881	0.0185603	0.068726	0.020725	0.542144	0.0260182	0.094788	0.0464628	0.0363339	0.102568	0.0335496	0.0284965	0.0165575	0.10592	0.0837367	0.0691974	0.0374668	0.0210995	0.0203004	0.0392873	0.0473385	0.0458511	0.0336853	0.0469012	0.0457791	0.0328008	0.0556799	0.144802	0.116166
TCGA-60-2697	372	1	0.0287515	0.035422	0.0119485	0.0812255	0.0688509	0.0133234	0.0123516	0.03472	-0.001747	0.0276504	0.825022	0.0534958	0.0107095	0.231304	0.041317	0.197823	0.0175652	0.0345163	0.0165666	0.0121797	0.0595838	0.0224528	0.252562	0.0205874	0.148093	0.0429257	0.0310578	0.263646	0.0267988	0.0205422	0.0310509	0.0791906	0.124223	0.0382725	0.0388073	0.024259	0.0210685	0.0749035	0.179495	0.0268479	0.0348748	0.0737299	0.0741635	0.0381287	0.0552993	0.0505481	0.109629
TCGA-NC-A5HJ	418	1	0.0312921	0.0403514	0.018049	0.0712512	0.0471231	0.024986	0.0152951	0.0466253	0.022843	0.0291839	0.798918	0.028302	0.0154	0.0168148	0.12964	0.198735	0.0168853	0.0363229	0.0672771	0.0183211	0.0336549	0.0253452	0.190898	0.0184814	0.26528	0.047996	0.0419986	0.174599	0.028103	0.0267934	0.0191144	0.0518376	0.0196139	0.0403392	0.0334629	0.0226886	0.0266639	0.0230087	0.0334189	0.0469204	0.0304632	0.0537835	0.0552886	0.0551709	0.039846	0.0422423	0.062245
TCGA-43-5668	559	1	0.0182557	0.0401698	0.00971483	0.087492	0.0566512	0.0135137	0.0144784	0.025862	0.0276404	0.0231536	0.725864	0.0545519	0.00788245	0.131591	0.0152908	0.164284	0.0105771	0.0307101	0.0580756	0.012152	0.0524451	0.0236324	0.21666	0.0197896	0.413057	0.0394262	0.0266817	0.152292	0.0310655	0.023413	0.018243	0.0885175	0.142999	0.0515642	0.0250516	0.0259725	0.0261126	0.0427384	0.183032	0.0408264	0.0295539	0.0711166	0.0589602	0.0310471	0.054725	0.0361675	0.0895143
TCGA-85-6175	294	1	0.0367566	0.0402067	0.0145359	0.0730806	0.041794	0.0204246	0.0134808	0.0442092	0.015782	0.0290631	0.905905	0.0680026	0.0126533	0.185216	0.0497603	0.112128	0.012696	0.0250804	0.170543	0.0200633	0.058535	0.024515	0.322102	0.0208807	0.113491	0.055465	0.0319779	0.153682	0.0271279	0.026746	0.0210411	0.124415	0.101778	0.0501746	0.0332086	0.0293059	0.023607	0.0406423	0.0867137	0.036126	0.0333883	0.0579406	0.0500006	0.050833	0.0735556	0.044868	0.115893
TCGA-34-5239	1834	0	0.0281358	0.0372068	0.0135106	0.0739393	0.0508205	0.0139009	0.0143345	0.0383893	0.0222276	0.025766	0.879381	0.0548055	0.0134624	0.128117	0.0346574	0.11711	0.0164354	0.0310717	0.045439	0.0166902	0.0623062	0.0238283	0.476004	0.0212414	0.181205	0.039719	0.0303143	0.238232	0.0278098	0.0236172	0.0221555	0.0452388	0.10577	0.0445145	0.0287198	0.0280488	0.0211634	0.0435685	0.136364	0.0413151	0.0309016	0.0557138	0.0530703	0.0423227	0.0690292	0.0390518	0.118998
TCGA-98-A53H	618	0	0.0346069	0.0405467	0.0152011	0.088858	0.0542717	0.0195766	0.0139374	0.0578317	0.019805	0.0334513	0.847437	0.0263205	0.0114788	0.0202814	0.076248	0.361535	0.0201764	0.100911	0.0689841	0.0173081	0.040292	0.0253946	0.200999	0.033648	0.157073	0.0420198	0.0320796	0.232158	0.0265235	0.0243403	0.021998	0.0248393	0.018994	0.0289739	0.0302076	0.0222623	0.0204472	0.113485	0.0624376	0.0408113	0.0266502	0.0468163	0.0539098	0.0532597	0.0437775	0.0688502	0.0593046
TCGA-85-8481	236	1	0.025697	0.0433027	0.0122616	0.0659973	0.0444242	0.0162725	0.0134045	0.0455866	0.0244131	0.02512	0.763141	0.0659069	0.010519	0.113333	0.0683736	0.327237	0.0148815	0.0401811	0.0877121	0.0174247	0.0693402	0.0190842	0.137432	0.0290656	0.152363	0.0583438	0.0280068	0.21746	0.0365908	0.0275759	0.025547	0.111157	0.151033	0.0423281	0.0370384	0.0249652	0.0171387	0.0220247	0.0939997	0.0475111	0.0270504	0.0421749	0.0839629	0.0495616	0.0431367	0.0496435	0.149131
TCGA-43-5670	849	0	0.0295205	0.0412887	0.0162857	0.0747052	0.0471423	0.0258461	0.0125779	0.0599239	0.0372213	0.0255846	0.80719	0.0646747	0.00957319	0.207036	0.0438109	0.0588567	0.0136403	0.0225349	0.047169	0.0172623	0.0662298	0.0215874	0.497623	0.021719	0.104143	0.0535926	0.0310257	0.0707055	0.054662	0.0224018	0.0217732	0.0828436	0.108249	0.0506899	0.0220935	0.0244762	0.0303572	0.0493108	0.17835	0.0407778	0.0282413	0.0724729	0.0523886	0.030052	0.0574298	0.0267869	0.106632
TCGA-52-7810	923	0	0.0305087	0.0571369	0.0140492	0.0840459	0.0328549	0.0158971	0.0165785	0.0303512	0.0109188	0.0261949	0.90816	0.0582081	0.0103257	0.240315	0.0482975	0.0472426	0.0180652	0.0211972	0.0411748	0.0136748	0.0689435	0.0199336	0.448027	0.0283293	0.0621692	0.042195	0.0212057	0.117572	0.0541034	0.0232716	0.0211592	0.077007	0.189489	0.051099	0.0339035	0.0279633	0.023035	0.117884	0.178479	0.0452993	0.0329067	0.0668351	0.0610684	0.0395951	0.0556819	0.0286089	0.155787
TCGA-NC-A5HK	128	0	0.026402	0.0301573	0.0189656	0.0600637	0.0341559	0.0167027	0.0153833	0.0352692	0.0252008	0.0318368	0.927986	0.029952	0.0143974	0.00894485	0.0937426	0.518567	0.0095989	0.025447	0.157525	0.0196702	0.0269037	0.0226713	0.434679	0.0184701	0.18824	0.0499585	0.0311579	0.158077	0.0231105	0.0298509	0.0192784	0.0432041	0.0239783	0.0234488	0.0293397	0.0192762	0.0264706	0.0248952	0.0261602	0.0426271	0.0259158	0.0589733	0.0646387	0.0661802	0.0453044	0.030773	0.040788
TCGA-NC-A5HO	1336	0	0.028646	0.0290553	0.0162625	0.0709746	0.075972	0.0241023	0.0177648	0.0350828	0.0287092	0.0227065	0.864906	0.0324531	0.0135646	0.0219596	0.127083	0.255963	0.0129812	0.0221269	0.0713227	0.0264989	0.0473194	0.0205819	0.249836	0.0230057	0.0642701	0.0775355	0.0272443	0.196149	0.0222048	0.0273685	0.0213672	0.0367112	0.0190206	0.0310906	0.0267528	0.0348137	0.0259377	0.018469	0.0373623	0.0522522	0.0362048	0.0387446	0.0405147	0.0398925	0.0342479	0.0379584	0.0443028
TCGA-43-8118	89	1	0.0285965	0.0482383	0.0159039	0.0789306	0.0351501	0.0164017	0.0150389	0.0377211	0.0141789	0.030675	0.850124	0.0704553	0.011367	0.0173314	0.10542	0.0613327	0.0195003	0.0318492	0.0748625	0.0135192	0.0474212	0.0255531	0.0741259	0.0252541	0.133849	0.063577	0.033862	0.125736	0.038554	0.0222673	0.023396	0.0416557	0.0247543	0.0280428	0.0332923	0.0255131	0.0233182	0.0255356	0.0299866	0.0654591	0.0361339	0.0496983	0.0769328	0.0353419	0.0451844	0.034821	0.058842
TCGA-85-8479	468	0	0.0251673	0.0575585	0.0126138	0.0783203	0.0483114	0.00842924	0.00996853	0.0370079	0.000943549	0.0261889	0.900198	0.0607643	0.0105352	0.11014	0.0678879	0.617947	0.0158549	0.0260976	0.180529	0.0138023	0.0860764	0.0238416	0.428027	0.0251637	0.0658477	0.0637691	0.0298204	0.184961	0.0307916	0.0240817	0.0202151	0.071008	0.132763	0.0664293	0.0342127	0.0255988	0.0166675	0.169038	0.139095	0.0404337	0.0393586	0.0824118	0.0482009	0.0381039	0.0505667	0.0467252	0.0945864
TCGA-85-8052	734	0	0.0252636	0.0325767	0.0125342	0.0844011	0.0415723	0.0164724	0.012878	0.0327623	0.0101474	0.0289005	0.885627	0.0651724	0.0100786	0.0875056	0.0488743	0.219044	0.0149337	0.0265135	0.0477773	0.0135954	0.0596679	0.0238442	0.410126	0.0222171	0.108101	0.0316343	0.0352656	0.134685	0.0588992	0.0221413	0.022337	0.0724739	0.0713577	0.082953	0.0246486	0.0305876	0.0236389	0.0459183	0.111904	0.0418548	0.0350025	0.0499348	0.0301047	0.0385124	0.0487236	0.0433903	0.0905326
TCGA-56-8307	818	0	0.0299408	0.0398826	0.0157398	0.0584353	0.0382838	0.0213307	0.0163703	0.0602469	0.0393847	0.026647	0.77714	0.0616609	0.012877	0.0203115	0.0521969	0.0796161	0.0183503	0.0261787	0.0655065	0.0156474	0.0546113	0.0239732	0.0758007	0.0311011	0.0755021	0.0321322	0.0398209	0.0998176	0.0297441	0.0338704	0.0240005	0.0320281	0.0208654	0.0205173	0.0324858	0.0282732	0.0267201	0.0237754	0.0357141	0.0513205	0.0328033	0.0443291	0.075806	0.0536031	0.0489054	0.0558047	0.042789
TCGA-39-5011	4053	0	0.0195823	0.0472637	0.00982511	0.0740795	0.128749	0.0135037	0.0119593	0.0279517	0.0449627	0.0342497	0.889881	0.0439518	0.00977819	0.145765	0.0296717	0.21115	0.0161381	0.0201701	0.0662302	0.0135909	0.0574415	0.0248622	0.371095	0.0142276	0.104049	0.0465142	0.0247755	0.20887	0.0341195	0.0189732	0.0193177	0.0685031	0.0662739	0.0355645	0.0338272	0.0275327	0.0177957	0.0140461	0.137642	0.037543	0.0271402	0.0417073	0.0306483	0.033872	0.0513763	0.0300292	0.0919833
TCGA-85-A511	455	1	0.0392196	0.0575767	0.0152859	0.0869317	0.0718851	0.0205149	0.0134564	0.0446327	0.0353689	0.0560909	0.855226	0.0371485	0.0135732	0.07447	0.153734	0.346467	0.0169797	0.0447389	0.0743235	0.0195195	0.0645594	0.0276095	0.405529	0.0200954	0.136884	0.0761161	0.0476556	0.284874	0.179404	0.0292203	0.0176984	0.0609091	0.0355621	0.0558617	0.046061	0.0364203	0.0358426	0.035357	0.118531	0.0528851	0.0332566	0.048338	0.159672	0.0681966	0.0649405	0.0597829	0.0465391
TCGA-21-A5DI	979	0	0.0308775	0.0265213	0.0202822	0.056984	0.0443852	0.0300267	0.0168108	0.0279693	0.0294036	0.0215482	0.818087	0.0183266	0.0123052	0.00649499	0.106314	0.379808	0.0201197	0.0262239	0.0593598	0.0195305	0.0348394	0.0260943	0.148111	0.0259455	0.0607453	0.043469	0.0277095	0.180732	0.019562	0.0272266	0.0160794	0.0437172	0.0119701	0.021276	0.0321459	0.0216566	0.0219239	0.0158074	0.0184136	0.0494157	0.026626	0.0583939	0.0467726	0.0356022	0.0377033	0.0287605	0.0473417
TCGA-85-8276	1050	0	0.0275499	0.0546891	0.015147	0.0712056	0.041291	0.0198157	0.0179547	0.0476489	0.0737487	0.0304727	0.859406	0.0818429	0.011929	0.0264956	0.0397652	0.554417	0.0267185	0.0271692	0.075331	0.020982	0.0573432	0.0269201	0.423815	0.0289584	0.0777257	0.0385782	0.0469589	0.230123	0.0302819	0.0301597	0.0254897	0.0351523	0.028396	0.0349451	0.0324059	0.0350482	0.0271997	0.0251921	0.038314	0.0576472	0.038419	0.0678782	0.0594118	0.0587018	0.0592755	0.0439266	0.0571059
TCGA-94-A5I6	538	0	0.025587	0.0266129	0.0163332	0.0685376	0.0632707	0.0181723	0.0145858	0.0209488	0.00953573	0.02901	0.863726	0.0264302	0.0160943	0.025373	0.112019	0.470447	0.0113243	0.0239478	0.0486781	0.0194375	0.0365403	0.0212714	0.122052	0.0168034	0.14166	0.0696112	0.0307549	0.170928	0.0302061	0.0239634	0.0200829	0.0325085	0.017966	0.0240896	0.0226775	0.0241934	0.0256006	0.0187935	0.0342021	0.0551271	0.03073	0.0351536	0.0467951	0.0694176	0.0520956	0.031081	0.0485469
TCGA-39-5040	519	1	0.0260034	0.0465148	0.0113785	0.0890208	0.0327611	0.0150748	0.0132985	0.056797	0.00388748	0.0241045	0.647244	0.0619861	0.0102366	0.269566	0.0502638	0.580526	0.0154423	0.0344617	0.0769423	0.0131618	0.0735585	0.0254341	0.273607	0.017492	0.282208	0.0442809	0.0395576	0.203162	0.0356179	0.0221938	0.0246053	0.0993992	0.195721	0.0661652	0.0857174	0.0262587	0.0218288	0.0426584	0.177523	0.0475442	0.0308037	0.0431201	0.0513354	0.0445249	0.0892892	0.0372262	0.149369
TCGA-77-7139	4261	0	0.0225568	0.0345058	0.0207377	0.0591098	0.0675522	0.032071	0.014277	0.047579	0.0802362	0.0526035	0.87172	0.030406	0.0195318	0.281255	0.100669	0.667471	0.020542	0.0295607	0.0289525	0.0183063	0.0420288	0.0282435	0.31698	0.0365042	0.0608821	0.0772104	0.059266	0.073217	0.0307501	0.0431491	0.0238706	0.0486673	0.0985053	0.0502512	0.0263374	0.0263033	0.0273858	0.0465222	0.160734	0.0383627	0.0285413	0.0319828	0.0530616	0.0601964	0.034525	0.0443572	0.0948814
TCGA-NC-A5HI	1743	0	0.0201839	0.0307324	0.0174988	0.0585051	0.0499912	0.0251222	0.0144122	0.0311418	0.0243496	0.0248453	0.626854	0.0181058	0.0121544	0.00999167	0.117208	0.272493	0.0231721	0.0206384	0.045567	0.0164154	0.0292195	0.0208068	0.243155	0.0414003	0.0883269	0.0438041	0.0304067	0.181054	0.0219477	0.0315863	0.0249164	0.0203647	0.0136492	0.0192429	0.0243128	0.0221839	0.0240685	0.0179054	0.0165572	0.041745	0.0280534	0.0472459	0.0404742	0.0341408	0.0353578	0.143304	0.0515455
TCGA-77-A5G1	4026	0	0.0195566	0.0322644	0.0170341	0.0709364	0.0938637	0.0245667	0.0169677	0.026434	0.0241834	0.0246954	0.823052	0.0285169	0.0155338	0.0109927	0.128767	0.237707	0.0125018	0.0364017	0.0570367	0.0227038	0.0292833	0.0246027	0.201869	0.0257908	0.151738	0.0584718	0.0276161	0.178765	0.0231065	0.0293065	0.0200078	0.0358295	0.0212447	0.0231497	0.0237534	0.022534	0.0253271	0.0200019	0.0392314	0.057961	0.0316425	0.0402519	0.039959	0.0615482	0.0443644	0.039225	0.0366028
TCGA-85-8582	1160	0	0.0246367	0.0508743	0.0177077	0.0724072	0.0584822	0.0135204	0.0137013	0.0473617	0.00856442	0.0321059	0.867487	0.0680845	0.0109914	0.012739	0.116116	0.503199	0.0164631	0.0350087	0.0647553	0.014003	0.0469149	0.0234367	0.369872	0.040125	0.0947675	0.0642447	0.0277218	0.304899	0.0358223	0.0238603	0.0283285	0.0438388	0.0185206	0.0279704	0.0310225	0.0353489	0.0236685	0.0190351	0.0287098	0.0695645	0.0298699	0.0611712	0.0552586	0.0670749	0.0337411	0.0437308	0.0663776
TCGA-77-A5GA	1280	0	0.0239171	0.0371585	0.0147239	0.0652649	0.0467082	0.0228279	0.0137584	0.0295458	0.0265456	0.0287097	0.881957	0.0157837	0.0126055	0.0109189	0.308134	0.542518	0.0188926	0.0295364	0.0635489	0.0202367	0.0385101	0.0218304	0.46959	0.0205317	0.0659955	0.0496186	0.025651	0.258291	0.0221366	0.0248086	0.019286	0.0327714	0.0116174	0.0306903	0.0240594	0.0207106	0.0215589	0.0218119	0.0248661	0.0469911	0.0350708	0.0444484	0.0454895	0.0515172	0.0311338	0.0441687	0.0335273
TCGA-58-A46M	1072	0	0.0326829	0.0400846	0.0158532	0.0965341	0.060739	0.0143225	0.0143179	0.0445907	0.0162749	0.034367	0.894031	0.0365654	0.0109581	0.0695579	0.0777883	0.625285	0.0186171	0.0274725	0.110865	0.0211122	0.0588902	0.0291969	0.374264	0.0409392	0.11813	0.0709937	0.0333138	0.260573	0.0487586	0.0296795	0.0270454	0.0610302	0.0386	0.0741944	0.0348049	0.0339027	0.0254407	0.0312722	0.0870992	0.0440412	0.0355743	0.0645324	0.0498286	0.055782	0.0730364	0.060056	0.158202
TCGA-34-5928	1196	0	0.0303264	0.03344	0.013406	0.0606701	0.0683528	0.0128248	0.0142761	0.0510145	0.0191998	0.0253164	0.575515	0.0622318	0.0119181	0.143756	0.0188954	0.399119	0.0113417	0.0320633	0.0581741	0.0155123	0.0814175	0.0232909	0.0782245	0.0243449	0.145681	0.0526093	0.0433609	0.143452	0.029921	0.0243364	0.0235164	0.0746537	0.116626	0.0406327	0.0298493	0.0224239	0.0178511	0.0319455	0.119313	0.0319545	0.0268984	0.0460055	0.049216	0.0697337	0.0567723	0.0536287	0.125182
TCGA-77-8008	2639	1	0.0262213	0.071062	0.0157365	0.0758112	0.050215	0.0175472	0.014317	0.0452144	0.0281	0.0323572	0.861421	0.0578573	0.0117874	0.0937833	0.0447407	0.359673	0.0209796	0.0322843	0.084771	0.020098	0.0502217	0.0263851	0.0859582	0.0325259	0.072636	0.036415	0.0303184	0.180401	0.0782694	0.0246884	0.0216918	0.047511	0.0817579	0.0519664	0.0253136	0.0289011	0.0198372	0.0324986	0.113502	0.0410328	0.0286818	0.0455137	0.0379977	0.0378135	0.0626168	0.0461106	0.140944
TCGA-98-A53D	645	1	0.0206957	0.033415	0.0162217	0.0622309	0.0474336	0.0222007	0.0141669	0.0359031	0.0289468	0.0248179	0.896126	0.0201849	0.0115891	0.0182078	0.0891027	0.177932	0.0130383	0.0427987	0.0633257	0.017473	0.0454211	0.0178157	0.241811	0.0164309	0.236992	0.0394761	0.0311037	0.209416	0.0152606	0.0273011	0.0213269	0.0445698	0.0163881	0.0235578	0.0282854	0.0228979	0.0220244	0.0187564	0.0228243	0.038606	0.0199291	0.0434272	0.050153	0.0521408	0.0349837	0.0339321	0.0506483
TCGA-98-A539	173	0	0.0322127	0.0364108	0.0124662	0.0585254	0.0494283	0.0207869	0.0147863	0.0297776	0.0256238	0.0331755	0.668727	0.0252055	0.0129981	0.029248	0.163299	0.121311	0.0201981	0.0324932	0.05874	0.0190336	0.0470566	0.0268182	0.38806	0.0409538	0.123473	0.0348408	0.0249609	0.159737	0.0668677	0.0300104	0.0300307	0.055336	0.0180364	0.052011	0.0278472	0.026151	0.025542	0.181109	0.0727353	0.0510944	0.0368243	0.0401738	0.0399266	0.0464435	0.0391686	0.104488	0.0575536
TCGA-77-8150	1655	1	0.0312366	0.0395831	0.0129509	0.0757441	0.0480848	0.0202719	0.0146863	0.0277454	0.0285368	0.0243315	0.707484	0.0532713	0.0110542	0.138198	0.0531922	0.373338	0.0144801	0.0226307	0.0556825	0.0145097	0.0870183	0.021105	0.09187	0.0166762	0.093256	0.0476633	0.0317987	0.0744964	0.0295274	0.0260939	0.020682	0.0856275	0.139227	0.0376902	0.0260075	0.0241071	0.0214462	0.155285	0.111888	0.0496455	0.0257222	0.0477704	0.0338517	0.0429247	0.0376107	0.0319066	0.0408494
TCGA-63-A5MS	2381	0	0.0224781	0.0367721	0.0160766	0.0591962	0.0683892	0.022535	0.016443	0.029421	0.0428932	0.0253688	0.895225	0.0237079	0.012083	0.0106085	0.103567	0.57314	0.0170665	0.027876	0.0754523	0.0190641	0.0261657	0.0220471	0.306058	0.0258196	0.14383	0.0516773	0.027352	0.304696	0.0252883	0.0223081	0.0204732	0.0510301	0.0196866	0.0257126	0.0276426	0.022916	0.0229121	0.0187754	0.0264939	0.0400213	0.0276557	0.0454695	0.0374133	0.0462474	0.0400329	0.149426	0.0493178
TCGA-39-5021	2086	1	0.0180892	0.0298095	0.00877137	0.06513	0.0368708	0.0119699	0.0128565	0.0308787	0.0442554	0.0378775	0.742886	0.0304629	0.0102674	0.213395	0.04227	0.245734	0.0167997	0.0207409	0.0411727	0.0119971	0.0351404	0.0209515	0.157052	0.0225564	0.0726187	0.0250477	0.023322	0.158016	0.0403616	0.018337	0.0217996	0.0559917	0.0673161	0.0499842	0.0183768	0.0194648	0.0151878	0.0489125	0.155361	0.0229796	0.0199087	0.0478233	0.0508058	0.0269435	0.0695699	0.0354003	0.0695295
TCGA-77-7142	2227	0	0.0232322	0.0434496	0.0133955	0.0649183	0.0288481	0.014169	0.0134882	0.0339991	0.029703	0.0285359	0.923287	0.0642891	0.0108593	0.207791	0.0410394	0.561472	0.0167168	0.0358877	0.0441094	0.0137153	0.0469829	0.018589	0.459571	0.0146454	0.178184	0.0321288	0.0443703	0.130482	0.0389543	0.0228409	0.0207758	0.0312398	0.0885862	0.0403294	0.0267227	0.0289141	0.0244638	0.0575437	0.173036	0.0424689	0.0350936	0.0527797	0.0470271	0.0392497	0.0480051	0.0357075	0.0975875
TCGA-56-7582	601	0	0.0236129	0.0316374	0.00985726	0.083903	0.0384161	0.0122257	0.0133414	0.0391353	0.00967316	0.0266938	0.928738	0.0543358	0.0125958	0.225182	0.0540346	0.675414	0.0189329	0.0207026	0.0365407	0.0125019	0.0697135	0.0197003	0.631688	0.0245072	0.051717	0.0374072	0.0339844	0.170549	0.0304451	0.0223408	0.0194396	0.0818733	0.120178	0.0615959	0.0259329	0.0244343	0.01802	0.0571544	0.160067	0.0366251	0.0312299	0.0614887	0.0352568	0.031079	0.0499001	0.0308766	0.107062
TCGA-34-5234	2271	0	0.0233125	0.038823	0.0131108	0.0768768	0.0571262	0.0255826	0.0151068	0.057863	0.0520605	0.018839	0.882427	0.0532256	0.0106933	0.136429	0.0571789	0.348486	0.0130772	0.0396265	0.0595495	0.0404647	0.0954093	0.0190233	0.293054	0.00918597	0.139594	0.0406431	0.0299949	0.367879	0.0336823	0.0561405	0.0189003	0.0705094	0.0718198	0.0551879	0.0265858	0.0246421	0.02412	0.0347327	0.123353	0.0416224	0.0299812	0.0574479	0.039487	0.0280077	0.0518136	0.416199	0.0879448
TCGA-34-5236	276	1	0.0269064	0.0457902	0.0120054	0.088516	0.0453848	0.0135877	0.0101718	0.0537944	0.0472573	0.0271387	0.715947	0.0607523	0.0118962	0.139966	0.0279911	0.177678	0.0122329	0.0336395	0.0528459	0.0136852	0.0842079	0.0233982	0.226095	0.0154192	0.067527	0.0491457	0.0345615	0.19537	0.0612537	0.0278414	0.0181751	0.128805	0.103967	0.052983	0.0291576	0.0269014	0.0234134	0.065167	0.108981	0.0403946	0.0322917	0.0604648	0.0490921	0.0371568	0.0677608	0.0533598	0.124647
TCGA-56-8305	105	0	0.0322065	0.0354289	0.012726	0.0796585	0.0322402	0.0184109	0.0155945	0.0506149	0.0656196	0.0287474	0.587363	0.0307005	0.0161158	0.0184095	0.0627869	0.469096	0.0295934	0.0314407	0.0417083	0.0155036	0.05943	0.0213422	0.145803	0.0289362	0.0672916	0.0424071	0.0315222	0.182894	0.0407701	0.0274299	0.0220109	0.0378758	0.017661	0.0412543	0.0283361	0.0326863	0.0245413	0.028536	0.0288802	0.0391257	0.036708	0.0553271	0.064849	0.0635097	0.0571404	0.0532749	0.0423655
TCGA-18-5592	1519	0	0.0240757	0.034296	0.0110479	0.0918984	0.023862	0.0137054	0.0153047	0.0349538	0.0124442	0.0183098	0.886952	0.0569126	0.00898426	0.107646	0.0797864	0.672957	0.0110594	0.0218691	0.035684	0.0135162	0.0236904	0.018609	0.521548	0.0240076	0.086307	0.0363686	0.0266178	0.0987406	0.0253003	0.0220306	0.0136174	0.0746921	0.113509	0.0228571	0.0264096	0.0331279	0.0211053	0.0315435	0.0516479	0.0305831	0.0285727	0.0454685	0.0449902	0.0369184	0.0497466	0.0295233	0.110638
TCGA-56-A4ZK	570	0	0.0346946	0.0353539	0.0131649	0.0781851	0.0767345	0.0165258	0.0144498	0.0422712	0.0287884	0.0446932	0.878737	0.0217043	0.0147897	0.025586	0.0894716	0.195137	0.0245615	0.0355977	0.065489	0.0210177	0.04707	0.0281201	0.548327	0.0362994	0.0803567	0.0449919	0.0338872	0.158275	0.0348742	0.0244342	0.0270111	0.0464021	0.0288393	0.0379374	0.046374	0.0274536	0.0230229	0.0310994	0.123124	0.0417079	0.0312432	0.0601406	0.0460515	0.0524523	0.0661592	0.0802236	0.0363448
TCGA-22-4605	974	1	0.022707	0.0414227	0.0130734	0.0968365	0.0327821	0.0139465	0.0108253	0.0381902	0.0114401	0.0225284	0.784854	0.0398746	0.0113193	0.194955	0.0495004	0.467603	0.0182266	0.0425213	0.0332116	0.0127584	0.0645902	0.0198797	0.306166	0.0167724	0.237042	0.0218354	0.0441589	0.12261	0.0363057	0.0185691	0.021463	0.0604245	0.178127	0.0367094	0.0611856	0.0308426	0.020334	0.0313785	0.177373	0.0430668	0.0354178	0.0596969	0.0422568	0.0362554	0.0946498	0.0397259	0.152242
TCGA-22-5485	916	1	0.0252851	0.0391601	0.0100479	0.083716	0.0327236	0.0119247	0.012459	0.0358616	0.0389748	0.0245673	0.596797	0.0501425	0.00921298	0.199931	0.0250033	0.335394	0.00915969	0.0188114	0.053801	0.0115764	0.0558165	0.0204765	0.226391	0.0140518	0.130057	0.0362716	0.0192917	0.0791377	0.0280341	0.0213527	0.016568	0.0616617	0.127051	0.0407324	0.0192947	0.0228941	0.0155612	0.057509	0.153203	0.0387147	0.0280385	0.0381159	0.0263632	0.0401367	0.0522364	0.0299345	0.11023
TCGA-22-5472	1975	1	0.0210018	0.0486532	0.0110215	0.074712	0.0416979	0.0230486	0.0110592	0.0478032	0.0287193	0.0232344	0.841676	0.0554641	0.00855778	0.149656	0.0267009	0.0446659	0.0143583	0.0265305	0.120126	0.0138213	0.0554363	0.0204649	0.541616	0.00734815	0.13069	0.0430357	0.0229302	0.424443	0.0317602	0.024275	0.0171981	0.103161	0.112377	0.0669465	0.0304237	0.0246926	0.0200428	0.0516822	0.135303	0.0353814	0.0305649	0.052329	0.032029	0.0329169	0.0524777	0.0663703	0.114874
TCGA-63-A5MH	2026	0	0.0316639	0.0285072	0.0181761	0.0574786	0.0789971	0.0194848	0.0181506	0.0300723	0.0102422	0.0378491	0.757732	0.0266981	0.0149198	0.0179909	0.167855	0.642566	0.0128857	0.0278743	0.0617823	0.0201746	0.0321888	0.0213603	0.452894	0.0234086	0.0732382	0.0546681	0.0350971	0.0564196	0.0214787	0.0344466	0.0169368	0.0447912	0.0215122	0.0200396	0.0289375	0.0310543	0.0261104	0.0342629	0.027373	0.0537329	0.0275002	0.0443623	0.0569473	0.0521994	0.0468378	0.0376507	0.0327474
TCGA-34-8454	1180	0	0.0289105	0.0749635	0.0138222	0.100922	0.0524152	0.0203743	0.0137953	0.0580096	0.00407529	0.0272055	0.926326	0.0645773	0.010876	0.228642	0.092406	0.185864	0.0178185	0.0307831	0.117649	0.0141195	0.077838	0.0198317	0.123893	0.0371883	0.191912	0.0658133	0.046716	0.155036	0.036042	0.0281659	0.0238614	0.111344	0.150883	0.0412108	0.0356452	0.0252587	0.0227134	0.0624173	0.173239	0.0592157	0.0417214	0.0359593	0.0557768	0.0572719	0.0682963	0.0488968	0.094604
TCGA-34-8456	804	0	0.0281943	0.0539032	0.0149799	0.0893396	0.0325116	0.0115805	0.0122635	0.0672831	0.017823	0.0329316	0.91468	0.0662602	0.00984032	0.177854	0.0503563	0.416098	0.0222337	0.0392574	0.0529409	0.0155011	0.0642666	0.0215873	0.501746	0.0491789	0.0533218	0.0538296	0.0409211	0.131543	0.0293895	0.0287185	0.0217777	0.0817051	0.0981872	0.0370383	0.0374777	0.0305044	0.0298338	0.052552	0.0837406	0.0477133	0.0291206	0.0427553	0.0539914	0.0340015	0.0547228	0.0371511	0.0638937
TCGA-77-6842	899	1	0.0354076	0.0469157	0.013259	0.0602288	0.0371508	0.0189161	0.0117219	0.0431193	0.0420614	0.0216454	0.800809	0.053348	0.00821749	0.177467	0.0478522	0.589189	0.0202831	0.027846	0.0399831	0.0141393	0.0790436	0.0206251	0.116742	0.0299582	0.0940327	0.0305898	0.0366212	0.156534	0.0519339	0.033657	0.032756	0.0885941	0.0762858	0.0491682	0.0266878	0.0193569	0.026038	0.056162	0.12534	0.0301602	0.0243492	0.0394973	0.0791864	0.0252988	0.0598322	0.038303	0.115229
TCGA-85-8352	161	1	0.0247535	0.0671703	0.0130195	0.0878047	0.0313466	0.0122216	0.0114697	0.0397762	0.0300036	0.0233866	0.933315	0.0681924	0.0112624	0.235547	0.0624163	0.0320614	0.0168103	0.0339165	0.0674141	0.0164108	0.0721858	0.0251763	0.83247	0.012551	0.323279	0.0479108	0.0351877	0.0402514	0.0531667	0.0215157	0.0239895	0.0951432	0.137129	0.0620989	0.0452523	0.0255297	0.0265103	0.0653031	0.168121	0.0414715	0.0248738	0.0490958	0.055679	0.0363529	0.0809209	0.0347201	0.150293
TCGA-58-8387	403	1	0.0244419	0.0476341	0.0113725	0.0805436	0.0543123	0.0142003	0.0140283	0.0592128	0.019484	0.0303337	0.74403	0.0552693	0.0097615	0.0270629	0.0415747	0.337766	0.0100062	0.0526368	0.0692659	0.0120457	0.0638917	0.025079	0.346473	0.0212022	0.111632	0.0424149	0.0356962	0.225826	0.0309294	0.0310751	0.0172048	0.0393733	0.0126134	0.0304357	0.0325348	0.0261358	0.0144746	0.0297347	0.0362875	0.0405869	0.027228	0.0488471	0.0537616	0.0294849	0.0477046	0.0465161	0.0396889
TCGA-77-8154	1841	0	0.0264263	0.036294	0.0133841	0.0778264	0.0376122	0.0135509	0.0157762	0.0424246	0.0247128	0.0290735	0.824133	0.0680787	0.0138708	0.171143	0.0647978	0.078115	0.0124172	0.0462639	0.0323406	0.0134253	0.0728508	0.021925	0.592911	0.0190604	0.0622592	0.0497339	0.0438774	0.653727	0.0863484	0.0290337	0.0239037	0.0775282	0.104388	0.0543787	0.0289551	0.0214453	0.0223833	0.0799217	0.136266	0.043125	0.0272935	0.0560132	0.0380444	0.0478251	0.0552911	0.0394105	0.10349
TCGA-77-8156	1106	0	0.0312015	0.0744378	0.0129826	0.0894885	0.0600369	0.0179467	0.0125386	0.0486327	0.0248499	0.0343976	0.675407	0.0780733	0.0106601	0.158019	0.0657625	0.465827	0.0219059	0.0221902	0.0704866	0.0162782	0.0532069	0.023377	0.210581	0.0153728	0.0760583	0.0416735	0.0440994	0.185942	0.0379121	0.0218635	0.0242408	0.142059	0.0989836	0.0461321	0.0244342	0.0214162	0.0243737	0.0217496	0.117174	0.0382898	0.0252768	0.0635806	0.0545946	0.0347811	0.0648762	0.0646239	0.113275
TCGA-68-7755	83	0	0.0232615	0.0461676	0.0111571	0.094189	0.0297619	0.0132842	0.0110718	0.0524788	0.0231253	0.0263717	0.64118	0.0535427	0.00899594	0.25745	0.286036	0.644386	0.018402	0.0326875	0.100495	0.0161213	0.0722694	0.0199426	0.227502	0.0222848	0.0873738	0.0369572	0.0420266	0.224025	0.0584146	0.0215607	0.0175203	0.121243	0.180264	0.0999492	0.0275726	0.0266345	0.0222212	0.30068	0.192051	0.0386918	0.0388409	0.0742945	0.0465437	0.0377923	0.0783679	0.0460773	0.143558
TCGA-77-6843	2224	1	0.0240826	0.0418674	0.0160184	0.085017	0.033128	0.0150371	0.012667	0.0353346	0.0190667	0.0264029	0.778775	0.0587176	0.0106399	0.0933666	0.0386561	0.318056	0.0175938	0.0220478	0.0496171	0.013535	0.107185	0.0222781	0.353365	0.0238977	0.086032	0.040065	0.0317179	0.10652	0.0338135	0.021767	0.0315006	0.0965921	0.0902644	0.0518095	0.0250761	0.0194578	0.0191519	0.051539	0.101974	0.0355516	0.0254485	0.0549578	0.042194	0.0361202	0.065832	0.0401274	0.0927355
TCGA-85-8353	94	1	0.0212806	0.0416768	0.0139455	0.0660256	0.0292522	0.0145093	0.0123257	0.0426642	0.0135503	0.02704	0.842931	0.0613903	0.0124049	0.0133842	0.0364902	0.498542	0.0145941	0.0303704	0.117873	0.0147925	0.0608753	0.0236701	0.333331	0.0207342	0.126569	0.0277058	0.0357332	0.169486	0.0297597	0.0248292	0.0223709	0.0448155	0.0169929	0.0333238	0.0327211	0.0249658	0.0174138	0.0210678	0.0355069	0.0485052	0.0240285	0.0500164	0.0379746	0.0483736	0.0368407	0.04301	0.0613109
TCGA-85-8071	815	0	0.0168375	0.0381926	0.0106307	0.0960203	0.0338282	0.0135902	0.0133239	0.0326428	0.00825567	0.0221202	0.703142	0.0610617	0.00881234	0.183693	0.0483333	0.0888367	0.0151638	0.0409051	0.0414492	0.0136283	0.052305	0.0210916	0.488517	0.00951777	0.0815163	0.041079	0.0365479	0.10858	0.0382122	0.0191683	0.0189059	0.0865653	0.10781	0.0284986	0.0267991	0.0284051	0.0196998	0.0429779	0.147109	0.0462217	0.022724	0.0512113	0.0389729	0.0330431	0.0555082	0.0297589	0.106582
TCGA-98-8020	84	1	0.0267714	0.034284	0.0132059	0.0574184	0.0497739	0.0152976	0.0122763	0.0297256	0.013018	0.0271478	0.566	0.0520501	0.01224	0.157093	0.0442447	0.102348	0.0169199	0.0297179	0.0424457	0.015356	0.0415056	0.0234445	0.282561	0.021073	0.139289	0.0401134	0.0332197	0.0758225	0.0290097	0.0222882	0.0153309	0.0823811	0.0954686	0.0498348	0.0251769	0.0249636	0.0213767	0.0192044	0.111532	0.0392527	0.0304659	0.0539557	0.0359216	0.0359556	0.0409258	0.0394406	0.158569
TCGA-21-5787	329	1	0.0159777	0.0611324	0.00965961	0.0857436	0.0447288	0.0113171	0.0134924	0.0669586	0.0153249	0.0203282	0.60199	0.0521469	0.00886931	0.111869	0.0249144	0.206788	0.0110565	0.026326	0.529566	0.0106281	0.0641819	0.0193447	0.0885483	0.015436	0.0514447	0.0348101	0.0308045	0.112258	0.0233918	0.0304462	0.0204647	0.0716062	0.114059	0.0574818	0.0229298	0.0267001	0.016447	0.0269955	0.128854	0.0276263	0.0283393	0.0764585	0.0463565	0.0298288	0.0391945	0.0354568	0.124585
TCGA-NC-A5HR	1244	0	0.0245681	0.0400392	0.0165806	0.0622144	0.0503886	0.0168791	0.0164682	0.028723	0.0183236	0.0240569	0.90682	0.014185	0.0149664	0.0159537	0.0919452	0.569637	0.0141406	0.0214648	0.0759884	0.0187988	0.0342916	0.0194223	0.57241	0.0338857	0.0653375	0.0526674	0.0286377	0.47811	0.0270712	0.0278182	0.018418	0.0323021	0.0154417	0.023141	0.0273951	0.0232483	0.0146014	0.0193371	0.0215461	0.03883	0.0325979	0.0320657	0.0316284	0.0447984	0.032153	0.0291032	0.0476025
TCGA-39-5039	544	1	0.0199868	0.0457965	0.00930841	0.0641021	0.0449846	0.0161225	0.0131345	0.0287675	0.00879906	0.0273366	0.871206	0.0182539	0.00789181	0.163558	0.0423853	0.169351	0.0167753	0.0247088	0.0933805	0.0112162	0.0545977	0.0207563	0.121714	0.0175251	0.174001	0.046304	0.0240087	0.180291	0.0414734	0.0210708	0.019935	0.074736	0.0501086	0.0371956	0.031114	0.0236395	0.015433	0.0419728	0.129266	0.0232714	0.0281122	0.0345778	0.0226883	0.0326039	0.0508675	0.0343595	0.0697938
TCGA-77-8009	1695	1	0.0279448	0.0630172	0.0135118	0.0819943	0.0675486	0.0202121	0.0136176	0.0494787	0.0281941	0.0302119	0.869296	0.0480163	0.0108588	0.181014	0.0959578	0.707233	0.0179709	0.0312449	0.660659	0.0232051	0.056661	0.0231718	0.297026	0.0459906	0.377373	0.0420849	0.0448025	0.557394	0.067068	0.0305241	0.0256528	0.0909431	0.122907	0.060525	0.0347502	0.0249046	0.0220475	0.0337676	0.238979	0.0548824	0.0300268	0.0549215	0.0700201	0.0482963	0.059204	0.0512547	0.133411
TCGA-22-A5C4	671	0	0.0334974	0.0301017	0.0161114	0.0619857	0.0579855	0.0152061	0.017053	0.0313535	0.0280685	0.0275053	0.845778	0.020472	0.0157441	0.00721956	0.145255	0.632261	0.0194333	0.0178953	0.0483	0.0187366	0.0246323	0.0237777	0.454415	0.0259932	0.10248	0.058042	0.0239246	0.126402	0.0214958	0.0292385	0.0228212	0.0393009	0.0230878	0.0274533	0.0252269	0.022718	0.0190797	0.0210905	0.0352475	0.061544	0.0342673	0.0418533	0.0543037	0.0518743	0.0384366	0.029392	0.0447574
TCGA-56-7580	925	0	0.0211141	0.0409291	0.0147841	0.0822316	0.0400034	0.0359002	0.0106116	0.0438543	0.00819722	0.0276907	0.886412	0.0603009	0.0103559	0.225744	0.0720045	0.565642	0.0143666	0.0184479	0.0346454	0.0107334	0.0413144	0.021933	0.412766	0.0106952	0.0753513	0.0371033	0.0307743	0.17719	0.0295852	0.0330482	0.0225004	0.0847657	0.096737	0.0564696	0.042837	0.0265312	0.0177792	0.0492244	0.146173	0.0314906	0.02725	0.0660416	0.0384691	0.0413984	0.05837	0.0314808	0.103887
TCGA-56-7221	608	0	0.0179542	0.0510895	0.0265525	0.0826194	0.0769795	0.0598676	0.0201336	0.066474	0.0816248	0.0711564	0.680748	0.0372879	0.0245219	0.224096	0.213394	0.0710663	0.0252817	0.0251079	0.0452164	0.0407404	0.0268385	0.049269	0.171934	0.0686	0.120927	0.0651175	0.0578398	0.139501	0.0581949	0.0468575	0.0285079	0.0588293	0.087303	0.0318845	0.0431532	0.0523108	0.0176969	0.0443386	0.137917	0.0465604	0.0289378	0.0541167	0.0509403	0.0898569	0.0344678	0.0575785	0.0800851
TCGA-34-5929	151	1	0.023898	0.0478316	0.0124355	0.0649751	0.0386294	0.0217996	0.0157851	0.045576	0.0457822	0.025268	0.895075	0.0736295	0.0129189	0.181027	0.0393465	0.500845	0.0122036	0.0319652	0.0539379	0.0161622	0.0317351	0.0214294	0.336448	0.0194317	0.11179	0.0505578	0.0300601	0.0747835	0.0329152	0.0236591	0.0188559	0.0746558	0.12568	0.0373674	0.0260934	0.0207422	0.0198941	0.0504102	0.135232	0.040791	0.0258718	0.0687871	0.0685193	0.0458455	0.07435	0.0389378	0.145317
TCGA-68-A59I	492	0	0.0314955	0.0357577	0.0135983	0.0522701	0.0529306	0.0169772	0.0129071	0.0248007	0.0216642	0.0308884	0.879643	0.0196658	0.0124499	0.02776	0.0705036	0.227455	0.0170354	0.0285332	0.045955	0.0171989	0.0340448	0.0197678	0.339821	0.0255992	0.0569626	0.0244412	0.0308581	0.26096	0.0297182	0.0233302	0.0207681	0.0391073	0.0101477	0.0242728	0.0223145	0.0261114	0.0209834	0.0215909	0.0199365	0.0404934	0.0232669	0.0349088	0.0479018	0.0456796	0.0481855	0.0811324	0.0451742
TCGA-98-A538	826	0	0.0308233	0.0547722	0.0146649	0.103482	0.0516597	0.0198884	0.0127377	0.0434754	0.0555776	0.0308305	0.664962	0.0265361	0.0125053	0.0517249	0.0745096	0.262107	0.033525	0.0264076	0.0622517	0.0162661	0.0446395	0.024065	0.237966	0.0385883	0.0832823	0.0360166	0.0375319	0.268863	0.0548532	0.0269347	0.0254685	0.0831678	0.0383923	0.050133	0.0301173	0.0286699	0.0243224	0.0274962	0.126747	0.0406044	0.0310835	0.0442472	0.0719936	0.0592367	0.0499621	0.0401501	0.0342893
TCGA-77-7140	632	1	0.0210732	0.0370913	0.0107384	0.0851002	0.0263077	0.0169151	0.0143676	0.0356259	0.0550132	0.022761	0.594193	0.0539645	0.0112765	0.267111	0.037758	0.0924912	0.0113457	0.0205353	0.0627902	0.0183775	0.0616509	0.0164609	0.487328	0.0282389	0.0328634	0.0295467	0.0289849	0.122664	0.0400151	0.0188033	0.0185427	0.0729304	0.0886078	0.0590856	0.0287653	0.032792	0.0179886	0.0337547	0.17591	0.0475956	0.0292474	0.0681393	0.0480087	0.0511569	0.0636912	0.036916	0.123664
TCGA-77-7465	990	0	0.022667	0.0353631	0.0110214	0.0828148	0.0389946	0.014233	0.0120312	0.0588461	0.0194806	0.025638	0.739261	0.0593231	0.010806	0.217293	0.0413655	0.133956	0.016635	0.0233316	0.0412732	0.0163498	0.0643204	0.0165896	0.527719	0.0178403	0.0712637	0.0296434	0.0341397	0.121968	0.0414476	0.0231548	0.0196372	0.11129	0.089867	0.0431938	0.0268938	0.0329006	0.0282947	0.041956	0.161244	0.0445832	0.0340019	0.0502138	0.074425	0.0317931	0.0651647	0.0358799	0.077717
TCGA-77-8128	1150	1	0.0250845	0.0976072	0.0116446	0.0844996	0.0375187	0.0149436	0.0125166	0.0518059	0.0106017	0.0260302	0.844459	0.0592696	0.009991	0.138474	0.0723426	0.0425728	0.0155635	0.0260238	0.0508073	0.0150137	0.0381094	0.0211761	0.495717	0.0134828	0.0401661	0.0379257	0.0412441	0.0802952	0.0478925	0.0218182	0.0209854	0.0514911	0.0695433	0.0463925	0.0373936	0.0235459	0.0217045	0.0355503	0.0915134	0.0401145	0.0341154	0.0513354	0.0325496	0.0422369	0.0728065	0.0357715	0.0835102
TCGA-85-6798	195	1	0.0193434	0.048031	0.0126966	0.0969157	0.0358518	0.0135268	0.00991143	0.0226083	0.00804691	0.0204577	0.586647	0.0478709	0.0108894	0.204902	0.0383051	0.559474	0.0274186	0.0264701	0.0865718	0.0112608	0.0757164	0.0200352	0.130788	0.0108891	0.0744213	0.0236088	0.0290348	0.139795	0.036164	0.0180057	0.0246929	0.111734	0.153567	0.0371773	0.0312413	0.0214402	0.0163123	0.0482395	0.202095	0.0321728	0.0200056	0.0572559	0.0435016	0.0355696	0.0527778	0.0537463	0.163481
TCGA-98-7454	652	0	0.0160146	0.0517214	0.0116315	0.0747682	0.0637872	0.0256239	0.0120059	0.0410503	0.0271982	0.0430716	0.884128	0.0535653	0.0161566	0.187186	0.0503923	0.150881	0.022462	0.0339123	0.201974	0.0179499	0.0511586	0.017111	0.241503	0.027646	0.116499	0.0278137	0.0322362	0.211495	0.0495787	0.0246261	0.0165701	0.0713484	0.0757725	0.0440971	0.0281916	0.0586654	0.0192525	0.0359194	0.0920159	0.0357519	0.0251218	0.0294436	0.0371168	0.031151	0.0445532	0.117557	0.0573134
TCGA-NC-A5HL	88	1	0.0219999	0.0352955	0.0166981	0.0645862	0.0870593	0.0223072	0.0211488	0.0369519	0.0382128	0.0241424	0.801712	0.0240879	0.0136021	0.0217542	0.123526	0.579295	0.0127756	0.0342135	0.0736445	0.022891	0.0297971	0.0204918	0.167473	0.028305	0.13581	0.0695495	0.0387326	0.109694	0.0258568	0.0282716	0.0214572	0.0451225	0.0255455	0.0232459	0.032454	0.0213028	0.0250959	0.0222373	0.0401322	0.0627516	0.0340065	0.047273	0.0458237	0.0607138	0.0446006	0.263528	0.0451658
TCGA-94-8491	810	0	0.025759	0.056538	0.0122897	0.0798682	0.0524657	0.00903033	0.014256	0.0695152	0.0321367	0.0288474	0.868783	0.0630158	0.00910584	0.142108	0.0525687	0.583534	0.0207844	0.0345463	0.154915	0.0136807	0.068512	0.0218486	0.494025	0.0271328	0.171649	0.0361236	0.0395091	0.4149	0.0349887	0.0218249	0.021502	0.0636168	0.0916955	0.0845218	0.0384376	0.026361	0.0231362	0.0385895	0.160961	0.0582419	0.0306414	0.0455647	0.0579168	0.0404306	0.0506903	0.0653502	0.0791244
TCGA-77-A5G7	180	1	0.0217694	0.031826	0.0171135	0.0543609	0.0430097	0.0226223	0.0162317	0.0356265	0.0259422	0.0261436	0.871243	0.0234936	0.0112332	0.0142758	0.096689	0.473801	0.0123694	0.0258563	0.0716497	0.0192215	0.0257531	0.0223109	0.519654	0.0193927	0.0845436	0.0539741	0.0296626	0.204807	0.0193964	0.0294716	0.0196394	0.0265314	0.0206218	0.023521	0.0248566	0.0221267	0.0204082	0.0203357	0.468931	0.0429828	0.033371	0.0478553	0.0634051	0.0427867	0.0439318	0.0285871	0.0407126
TCGA-85-7697	1063	0	0.0293751	0.0532351	0.0135507	0.0917287	0.0627863	0.0172415	0.0147447	0.057333	0.0155581	0.0262993	0.766103	0.0664375	0.00921477	0.229816	0.0509477	0.212365	0.0166941	0.0170744	0.0772822	0.0156643	0.0761798	0.0190719	0.234085	0.0399367	0.0814541	0.0454237	0.029748	0.212345	0.0487287	0.0184136	0.0240393	0.0934839	0.158393	0.0702815	0.0273216	0.0381989	0.0194069	0.0420746	0.19857	0.0502612	0.0363594	0.0659759	0.128862	0.0310552	0.0530616	0.0509044	0.112164
TCGA-39-5030	59	1	0.0171486	0.0467448	0.00918446	0.0856177	0.044772	0.0106402	0.0113173	0.0345196	0.0307597	0.0248412	0.714183	0.0537073	0.00815599	0.20593	0.03108	0.543664	0.0128296	0.0229858	0.0419308	0.0119036	0.0825265	0.0194026	0.334789	0.0172764	0.0987009	0.0309703	0.0251833	0.251765	0.034679	0.0236237	0.0181873	0.0883441	0.122871	0.0601893	0.0260982	0.0217003	0.013831	0.0612403	0.136894	0.0388454	0.0200441	0.061612	0.033721	0.0338062	0.0517694	0.0404787	0.103986
TCGA-77-7138	340	1	0.0234837	0.052029	0.0136639	0.0815743	0.0382908	0.0124474	0.0109262	0.0831448	0.00366483	0.0295348	0.901154	0.0651881	0.0106652	0.185196	0.0557092	0.0567607	0.0151231	0.024805	0.0811433	0.0165673	0.0491012	0.0207745	0.0634192	0.0148149	0.0643107	0.0519331	0.0319446	0.0785859	0.0661504	0.0205616	0.0178026	0.0487937	0.108122	0.0971702	0.025049	0.0277117	0.0148975	0.0193119	0.144834	0.0428556	0.0272631	0.0505755	0.0402043	0.0275389	0.040947	0.104749	0.0866262
TCGA-NC-A5HT	804	0	0.0237802	0.0217384	0.0135884	0.0589094	0.033199	0.0210522	0.0170463	0.0223304	0.0309487	0.0215434	0.818612	0.023198	0.014067	0.0109046	0.145313	0.251901	0.0106258	0.0256992	0.0410412	0.0206939	0.0358224	0.0204819	0.611124	0.020418	0.096802	0.0589787	0.0200078	0.149321	0.0212241	0.0282208	0.0212455	0.0573028	0.0229466	0.0186944	0.0245472	0.0185915	0.0192651	0.0187513	0.0206969	0.0363916	0.0260183	0.0383139	0.0419785	0.0668392	0.0263904	0.0268468	0.0336661
TCGA-46-6026	423	0	0.0277301	0.0391109	0.0132788	0.0794258	0.0266596	0.0187116	0.0184849	0.0321942	0.0113206	0.0285409	0.878714	0.0627152	0.0124292	0.190822	0.0267812	0.826731	0.0129009	0.0193654	0.0330814	0.017769	0.058252	0.0253272	0.627581	0.01486	0.0429912	0.0475651	0.0314323	0.0567872	0.039973	0.0264911	0.0220374	0.101066	0.149788	0.0379463	0.0229022	0.0205764	0.0224614	0.0399772	0.192936	0.048035	0.0223918	0.0638934	0.0255583	0.040067	0.075944	0.0437684	0.132784
TCGA-56-A4ZJ	640	0	0.0251113	0.0421033	0.0129935	0.0692944	0.05459	0.0140406	0.0127212	0.0341625	0.0248235	0.034264	0.887021	0.0248444	0.0126766	0.0320351	0.0549367	0.147794	0.0217875	0.0353196	0.0912451	0.0147577	0.0429438	0.0260374	0.160157	0.0406311	0.19165	0.042066	0.030129	0.160372	0.0389459	0.0234597	0.0292297	0.0407681	0.0619749	0.0450116	0.0324058	0.0246483	0.0207075	0.0281551	0.0359161	0.0358018	0.0230516	0.032391	0.0461681	0.0350332	0.063645	0.0483612	0.154755
TCGA-98-8023	649	0	0.0256576	0.0580674	0.0114627	0.0868462	0.0445236	0.0150857	0.0136556	0.0459904	0.00539441	0.0223166	0.803441	0.0702054	0.0108097	0.178292	0.0533401	0.541696	0.0176773	0.0410126	0.074762	0.0124988	0.0418013	0.0255495	0.296678	0.0118764	0.0707509	0.0310345	0.0359207	0.17961	0.0766917	0.0218088	0.0199397	0.118918	0.116312	0.0317838	0.0255556	0.0284322	0.0209362	0.0876729	0.146553	0.0525498	0.0338489	0.0293147	0.034921	0.0277506	0.0412346	0.0463044	0.151085
TCGA-85-8350	683	0	0.0359192	0.0498768	0.0176914	0.0706036	0.0444418	0.021907	0.015924	0.0576598	0.0302291	0.0306459	0.695471	0.0638135	0.0134513	0.0246205	0.0500993	0.184188	0.0240888	0.0379891	0.0490724	0.016049	0.0546318	0.0250277	0.142503	0.036253	0.138513	0.0446334	0.0384015	0.179912	0.0379712	0.0290128	0.0319628	0.0470221	0.0239056	0.0413883	0.0359394	0.030423	0.0238683	0.0309003	0.0300573	0.0505501	0.028497	0.0543727	0.0552102	0.0647516	0.0591472	0.0423472	0.0453919
TCGA-34-5240	1541	0	0.0204904	0.0323326	0.00874822	0.0666214	0.0347436	0.00804332	0.0110382	0.0353797	0.00522665	0.0288374	0.837652	0.0188158	0.0114582	0.136454	0.0209787	0.555902	0.00945942	0.0203758	0.0476878	0.0117939	0.0641779	0.0197452	0.76384	0.0229131	0.0904543	0.0458068	0.0261589	0.0937474	0.034136	0.0198344	0.0169192	0.0753416	0.0544235	0.035087	0.0291222	0.0232533	0.0194842	0.0213013	0.115534	0.0260868	0.020836	0.0518348	0.0341986	0.033036	0.0338831	0.0356145	0.0602345
TCGA-85-8584	383	1	0.0236538	0.0449824	0.0144922	0.0705495	0.0549434	0.0197183	0.0151883	0.0409645	0.0330629	0.0278736	0.838663	0.0618065	0.0113404	0.0124332	0.101878	0.288959	0.031293	0.0276814	0.0968414	0.018207	0.0398328	0.0234997	0.271794	0.0413719	0.24188	0.0354349	0.031317	0.219863	0.032892	0.0268207	0.0317081	0.0565435	0.0219486	0.0294629	0.0278454	0.022583	0.026457	0.0235399	0.0384199	0.0499364	0.0339456	0.0728689	0.0749329	0.0528347	0.0378005	0.0438496	0.067824
TCGA-22-5481	2409	1	0.025067	0.0626596	0.0115724	0.0804098	0.028773	0.0152588	0.0138858	0.0223445	0.0155592	0.0233301	0.914609	0.0452932	0.00723588	0.164525	0.0324513	0.113944	0.0130978	0.018659	0.0400869	0.0188727	0.0518913	0.0194384	0.362736	0.0226726	0.0720148	0.0267303	0.024827	0.0765357	0.0374321	0.0315131	0.0277611	0.102295	0.152959	0.0493805	0.0302597	0.0229806	0.0175706	0.0316377	0.162857	0.0280708	0.0255009	0.0618271	0.0442956	0.0362962	0.0399631	0.0420121	0.113018
TCGA-22-4601	1057	1	0.0297633	0.0318348	0.00999954	0.0709479	0.0307349	0.0122424	0.0114016	0.0334486	0.0533621	0.0339906	0.80962	0.0341842	0.0100364	0.177075	0.0292683	0.642678	0.0197726	0.0214053	0.0678581	0.014527	0.0457088	0.021056	0.0615361	0.0215886	0.097363	0.0391901	0.0212015	0.102313	0.0226881	0.0215104	0.0286878	0.0619636	0.0584121	0.076431	0.0262338	0.0289698	0.0205147	0.0423372	0.100224	0.0269188	0.0204466	0.0499293	0.0536945	0.0361083	0.0573215	0.0445998	0.0814274
TCGA-58-8391	2167	0	0.0235586	0.0396462	0.0110829	0.0884992	0.0597353	0.0148104	0.0131818	0.0424243	0.0167253	0.0273146	0.932545	0.0536619	0.0118094	0.195981	0.085449	0.564243	0.0174781	0.0297738	0.17751	0.0138504	0.0723097	0.0227518	0.399101	0.028888	0.101976	0.0450623	0.037475	0.108255	0.064085	0.0198042	0.0186624	0.115789	0.107587	0.0403029	0.0351519	0.0320747	0.0207343	0.0669014	0.136819	0.063183	0.0385904	0.0425244	0.0453195	0.0450013	0.0642518	0.0574023	0.125858
TCGA-77-8145	212	1	0.026436	0.0373947	0.0121905	0.0915412	0.036974	0.0153649	0.0126735	0.0265223	0.0172792	0.0263665	0.67907	0.0641847	0.0114312	0.129142	0.0333718	0.11316	0.0131266	0.0261815	0.0481115	0.0159042	0.0627127	0.0250357	0.269795	0.0203252	0.0546627	0.0421977	0.0293937	0.170569	0.113149	0.0247307	0.0248383	0.081595	0.18133	0.0788381	0.023435	0.0212476	0.0206671	0.0346624	0.167743	0.0461448	0.0299399	0.061665	0.0386135	0.0319444	0.0630147	0.0368079	0.120098
TCGA-L3-A4E7	392	0	0.0186675	0.0455517	0.0120191	0.0468308	0.0406765	0.0100754	0.0106206	0.0314943	0.0160846	0.0323069	0.894804	0.0164949	0.00989707	0.0461639	0.0737694	0.433326	0.0177465	0.0223218	0.0643456	0.0153606	0.0310345	0.0160963	0.407344	0.0172779	0.108109	0.0372925	0.0245466	0.140395	0.0253472	0.0237552	0.0176737	0.0428163	0.0289865	0.0297453	0.0224546	0.0244336	0.0139526	0.0247334	0.050245	0.0335052	0.0174681	0.025489	0.0396399	0.0392059	0.0597562	0.0242074	0.0773747
TCGA-98-8022	933	1	0.0249888	0.0701544	0.0126095	0.0747374	0.0371063	0.0161589	0.0129557	0.0498415	0.0122996	0.0298249	0.74324	0.0742569	0.0114466	0.17917	0.0592197	0.165234	0.0146654	0.0334219	0.0395871	0.0148036	0.0596754	0.0240611	0.318807	0.0167551	0.153553	0.0318815	0.0374375	0.0947423	0.0801015	0.0257181	0.0239274	0.106593	0.118604	0.0433484	0.035345	0.0268065	0.0237689	0.0492021	0.0927435	0.0419602	0.0259704	0.0713199	0.0441146	0.0414715	0.0540822	0.0387377	0.0577616
TCGA-22-5479	2625	1	0.0310485	0.0499809	0.013966	0.0760338	0.0272593	0.0158458	0.0168843	0.0259308	0.0229589	0.0222706	0.884439	0.049721	0.0104934	0.144022	0.0375904	0.475846	0.0170573	0.0212188	0.0418017	0.0143107	0.0625382	0.0251018	0.374103	0.0301108	0.0867831	0.037039	0.0215943	0.464644	0.0437	0.0267569	0.024771	0.0711332	0.0866455	0.0570956	0.027431	0.0185201	0.0180004	0.0401331	0.15095	0.0365514	0.0271513	0.0386371	0.0367916	0.0500579	0.0562572	0.0417238	0.112412
TCGA-39-5035	2080	0	0.0212566	0.0405431	0.00803123	0.0701884	0.047023	0.00535568	0.0110509	0.0264776	0.0578303	0.0709401	0.94764	0.0247102	0.00903744	0.210107	0.0141845	0.129742	0.028594	0.0207688	0.0500482	0.0119061	0.0582026	0.0195863	0.57386	0.0182889	0.0707075	0.0325625	0.0286464	0.150333	0.0389412	0.0219393	0.0142621	0.0686587	0.0719346	0.0354456	0.0258418	0.031865	0.0195946	0.0283767	0.339829	0.0249965	0.0203701	0.0485702	0.0225692	0.0366063	0.0540571	0.045404	0.0832075
TCGA-98-A53B	61	1	0.0300939	0.0420816	0.0140739	0.0874361	0.0721678	0.0157985	0.0139282	0.0459472	0.0268989	0.0406818	0.863567	0.0224448	0.0124938	0.0551884	0.0642679	0.56799	0.0168487	0.0382216	0.0745264	0.0208594	0.0413318	0.0286396	0.313935	0.0306756	0.11014	0.0538147	0.0391367	0.135159	0.0344398	0.0263532	0.0281212	0.0511761	0.0270391	0.0288047	0.0369612	0.0339206	0.0265257	0.0419034	0.0502986	0.0483447	0.0319691	0.0459664	0.0412116	0.0564601	0.0572978	0.0466102	0.0384476
TCGA-85-7950	576	0	0.0227653	0.0527738	0.0162052	0.0669103	0.0404799	0.0191058	0.0161986	0.0471379	0.0209098	0.0315701	0.915274	0.0461283	0.0137586	0.103744	0.0648805	0.199947	0.0195609	0.0323515	0.0811355	0.020252	0.0560708	0.0219138	0.578887	0.0238602	0.097995	0.0477507	0.0378849	0.138109	0.0506653	0.0235482	0.0249694	0.089787	0.0944647	0.0310706	0.0376075	0.0307604	0.0200054	0.0341199	0.114202	0.0436124	0.0341557	0.0546336	0.0518868	0.0478513	0.0526827	0.0421726	0.113181
TCGA-63-A5MI	1784	0	0.0244475	0.0368668	0.015771	0.0635265	0.0595601	0.0238668	0.0205389	0.0270241	0.0255358	0.0285101	0.46835	0.026571	0.0148295	0.0161176	0.193745	0.572708	0.0113866	0.0315034	0.0396626	0.0202227	0.0164186	0.0225634	0.320472	0.02707	0.117808	0.0622615	0.042744	0.130517	0.0214563	0.0304316	0.016657	0.0300038	0.016346	0.0206368	0.0258094	0.0248142	0.0198995	0.0255046	0.030592	0.0527832	0.0238382	0.0382993	0.033489	0.0565591	0.0386828	0.0542401	0.0511301
TCGA-58-A46N	910	0	0.0408161	0.0376774	0.0132472	0.0895604	0.0571628	0.0174266	0.0150605	0.0618469	0.0301263	0.0325842	0.915429	0.0271325	0.0121305	0.0372293	0.126418	0.676165	0.0227578	0.0488535	0.107035	0.0175824	0.060111	0.0273217	0.611619	0.0335263	0.0632274	0.0570714	0.0421484	0.114853	0.0444986	0.0351395	0.0275813	0.0362601	0.0658292	0.0424745	0.0334615	0.0268815	0.0301694	0.0338646	0.0594882	0.0495222	0.031663	0.0556739	0.0626459	0.0448698	0.0496439	0.0472441	0.0315466
TCGA-43-7658	2378	1	0.0237226	0.0665001	0.0121405	0.0703401	0.0734682	0.0163699	0.014597	0.0498931	-0.00299986	0.0243626	0.917949	0.0322843	0.00812698	0.206831	0.041418	0.0807986	0.0170064	0.0269732	0.0502112	0.0133144	0.0707544	0.0277693	0.0580162	0.0215475	0.169647	0.0423465	0.0408469	0.0765409	0.0378113	0.0246508	0.0212552	0.133029	0.171464	0.0271889	0.0362662	0.026329	0.0256496	0.0437498	0.160824	0.0439291	0.0290064	0.0475804	0.0725975	0.0403984	0.0433713	0.0379063	0.135998
TCGA-43-A474	353	0	0.0380079	0.0260744	0.0133428	0.0976516	0.0650007	0.0177917	0.0132851	0.0457851	0.0174713	0.0358249	0.783389	0.023567	0.0113962	0.0257141	0.0938184	0.182783	0.0173247	0.0223627	0.0687055	0.0160341	0.0452487	0.029986	0.383827	0.0437619	0.0669198	0.0440101	0.0353538	0.109057	0.0372701	0.0272944	0.0251146	0.0493424	0.0492001	0.0471714	0.0369034	0.0249202	0.0276471	0.0416063	0.063773	0.033228	0.0420773	0.0603025	0.0725412	0.0449221	0.0527606	0.0406508	0.0489513
TCGA-58-8388	412	1	0.0227653	0.0484642	0.0109524	0.0897287	0.0538057	0.0115849	0.0129572	0.0577044	0.00409037	0.0238465	0.907702	0.0605265	0.00798023	0.177124	0.0371337	0.237571	0.0162237	0.0301342	0.0372953	0.0137931	0.0830772	0.0255652	0.340599	0.0205935	0.176138	0.0298682	0.0389305	0.106235	0.0329028	0.0251804	0.0244177	0.0643228	0.100683	0.0418173	0.03239	0.0287549	0.0215469	0.0330205	0.178728	0.0380327	0.0211111	0.0524419	0.0451925	0.0529139	0.0704399	0.0338127	0.151087
TCGA-63-A5MW	1639	0	0.0274809	0.0381645	0.0175986	0.0640671	0.0866314	0.0272853	0.0213298	0.0268118	0.0183278	0.029436	0.901316	0.026826	0.014298	0.0135933	0.149636	0.157637	0.0197188	0.0384865	0.0617462	0.0194608	0.0302864	0.0197031	0.119275	0.0357728	0.0701377	0.0658391	0.032537	0.0796474	0.0287343	0.0274706	0.0201604	0.0474462	0.0194332	0.0239258	0.0350335	0.0251326	0.0202429	0.0285583	0.0410167	0.0682253	0.022153	0.0528129	0.0731394	0.0610749	0.0420046	0.0361691	0.0558735
TCGA-22-5482	357	1	0.024569	0.0269238	0.0115811	0.0820901	0.0406857	0.0134114	0.01281	0.0705659	0.0249068	0.0235929	0.80874	0.0625928	0.012739	0.150254	0.0384097	0.514557	0.0111202	0.0218448	0.129246	0.0132093	0.0499938	0.0217193	0.0823193	0.0124113	0.0559252	0.0423477	0.0238407	0.109557	0.0405584	0.0229847	0.0191141	0.0907611	0.0914857	0.0502036	0.026689	0.0264512	0.0147921	0.0430073	0.127509	0.0312223	0.0271474	0.0609644	0.0558053	0.0482858	0.0508295	0.0326082	0.0935338
TCGA-85-A4QR	600	0	0.0162226	0.023249	0.0135809	0.0463457	0.0327793	0.0189439	0.0106356	0.0190089	0.052666	0.0305779	0.795555	0.0369532	0.00991139	0.0339291	0.10665	0.715601	0.0279408	0.0188905	0.0199547	0.0137118	0.0286096	0.0188137	0.642476	0.0301649	0.11049	0.0260746	0.0334145	0.0610362	0.0322252	0.0267505	0.0216525	0.0530313	0.0140199	0.0265148	0.0313559	0.0225301	0.0198484	0.0301009	0.0862905	0.027394	0.019257	0.0557847	0.0375898	0.0470032	0.038398	0.0220249	0.039485
TCGA-77-A5G6	678	1	0.0303182	0.0358642	0.0165722	0.0632877	0.0741448	0.0165825	0.0151052	0.0285231	0.0147514	0.0258474	0.755974	0.0274411	0.0131975	0.00335388	0.144284	0.160373	0.00812064	0.0288584	0.0626565	0.0186736	0.0142409	0.0244001	0.10183	0.0163025	0.0671322	0.074397	0.0428039	0.121774	0.0323647	0.0309323	0.0154242	0.0391468	0.0171943	0.0315035	0.0234332	0.0236753	0.0201983	0.0226511	0.0322183	0.0424439	0.0278641	0.0381727	0.0442132	0.0556417	0.0379972	0.0515626	0.0486515
TCGA-85-7696	1111	0	0.0299201	0.0374427	0.0119014	0.0843923	0.0283078	0.0118835	0.0147396	0.0436671	0.00624086	0.0227892	0.899198	0.0587373	0.0115168	0.260291	0.0373709	0.411323	0.0245234	0.029989	0.0740945	0.0162792	0.0638494	0.0218135	0.481893	0.018306	0.0690544	0.0591729	0.0365746	0.0946222	0.0490069	0.0271501	0.022231	0.0933881	0.215828	0.0716275	0.0340587	0.0310181	0.0228797	0.0723534	0.209761	0.049297	0.0359624	0.070144	0.051116	0.0347906	0.0669941	0.040591	0.164188
TCGA-63-A5MY	1052	0	0.0315881	0.0327936	0.0170959	0.0594189	0.0488831	0.0188142	0.0197973	0.033268	0.0175148	0.0250829	0.541757	0.0200062	0.0142371	0.016999	0.326212	0.0794516	0.00862083	0.0281616	0.0552051	0.0188879	0.0143583	0.0231286	0.184836	0.0302309	0.0684227	0.106197	0.0438245	0.116411	0.0366955	0.0304977	0.0189758	0.0392403	0.0260629	0.0260481	0.0261349	0.0274339	0.0229284	0.0195561	0.0235448	0.0559961	0.0329446	0.0351942	0.0577976	0.049018	0.0431903	0.0244328	0.0217904
TCGA-58-8393	1058	0	0.0258985	0.0596336	0.0132037	0.0959579	0.0541853	0.00798463	0.0115842	0.0545975	0.0063339	0.0257421	0.905864	0.0530883	0.00926571	0.158536	0.0879092	0.476011	0.0150716	0.045239	0.105105	0.0140453	0.0681549	0.0249985	0.17699	0.0246363	0.118793	0.0606706	0.0347527	0.128798	0.0543375	0.0250315	0.0224849	0.0933221	0.106544	0.0970365	0.033251	0.0305361	0.020558	0.0594147	0.143509	0.0602358	0.0326971	0.054256	0.0452869	0.0447665	0.0635302	0.0414679	0.116831
TCGA-18-5595	827	1	0.0196157	0.0540594	0.0262578	0.0551773	0.0393083	0.0368456	0.0161204	0.0615679	0.10427	0.0414935	0.713902	0.048591	0.0288587	0.179238	0.0151333	0.481575	0.0101444	0.0255665	0.0256006	0.0203731	0.0660723	0.0191632	0.734955	0.0137322	0.0901946	0.0715472	0.023433	0.053573	0.0295491	0.0238235	0.0167351	0.0737798	0.125001	0.0393844	0.0260718	0.0160389	0.0172467	0.019253	0.139133	0.0257472	0.0198828	0.0942034	0.0829496	0.0384589	0.0716006	0.026719	0.106342
TCGA-22-5483	573	1	0.0262051	0.0389526	0.0142513	0.0958872	0.0356848	0.0165536	0.0149589	0.0446933	0.048182	0.0188261	0.893814	0.0615271	0.0103587	0.198228	0.02919	0.673351	0.0127642	0.0248227	0.0502879	0.0207051	0.0451325	0.0225797	0.413299	0.0156792	0.0939737	0.0481619	0.0517599	0.079236	0.0309114	0.0255866	0.0231429	0.0853166	0.136139	0.0526343	0.0365313	0.0214126	0.0186168	0.0305328	0.18094	0.0458877	0.0294284	0.0409079	0.0727508	0.0402886	0.086036	0.0352236	0.118992
TCGA-34-A5IX	1031	0	0.0271657	0.0309887	0.0194559	0.071384	0.0722719	0.0247236	0.0184912	0.0367687	0.0172915	0.02887	0.888589	0.021454	0.0121519	0.0170295	0.145409	0.563396	0.0120746	0.0444276	0.129607	0.0193088	0.039193	0.0191844	0.486414	0.0273679	0.10909	0.062425	0.0332997	0.195648	0.0238909	0.0322226	0.0191588	0.0514243	0.0247096	0.0278915	0.0260008	0.0258155	0.0219534	0.0206854	0.030765	0.0542463	0.0245169	0.0388613	0.0422334	0.0605498	0.0510262	0.351382	0.0759252
TCGA-77-A5FZ	3838	1	0.0277594	0.0374563	0.0215329	0.0815803	0.120465	0.0210026	0.022714	0.0400383	0.0329641	0.0373439	0.924444	0.0255739	0.0137784	0.0148303	0.148878	0.175092	0.0113483	0.029467	0.0515323	0.0230778	0.0395035	0.025589	0.159216	0.0186451	0.0979573	0.0905743	0.0405979	0.225812	0.0285807	0.0286027	0.0166751	0.0427202	0.0173155	0.029435	0.0269133	0.0268101	0.02877	0.0262216	0.0308809	0.0686935	0.0482364	0.0532102	0.054768	0.0478399	0.0387074	0.101617	0.0535893
TCGA-58-8392	501	1	0.0268669	0.0457361	0.014546	0.117778	0.0493247	0.0189819	0.0161083	0.0466666	0.0135479	0.0323664	0.730853	0.0669342	0.00994772	0.167438	0.110436	0.0758474	0.0161583	0.0328496	0.0243032	0.0193379	0.0822493	0.0257076	0.416151	0.0403988	0.245748	0.0518909	0.0367798	0.0812556	0.0549408	0.0249021	0.0208596	0.0723261	0.0808077	0.0603851	0.044041	0.0304008	0.0242586	0.0738543	0.151191	0.0543661	0.0267949	0.0551609	0.0713784	0.0457532	0.069206	0.0412589	0.0932395
TCGA-58-A46J	2589	0	0.0295193	0.0462047	0.0155937	0.0719815	0.0636451	0.0225246	0.015758	0.0392607	0.0304936	0.0459429	0.852714	0.0289442	0.0137277	0.0658667	0.124901	0.133788	0.0150027	0.0362686	0.0927681	0.0153849	0.0618323	0.026053	0.410175	0.0266468	0.194105	0.056861	0.0428282	0.156461	0.0353191	0.0242743	0.0295169	0.0853726	0.0529768	0.0530192	0.0352461	0.0346199	0.023968	0.0507521	0.0692593	0.0488215	0.0342495	0.0558422	0.065197	0.0452326	0.0386311	0.0571622	0.1149
TCGA-22-4593	1067	1	0.0358045	0.0479549	0.0137452	0.0767736	0.0440374	0.0144219	0.0127853	0.0653337	0.0166653	0.0228179	0.783125	0.0573193	0.0114875	0.135179	0.0293305	0.434985	0.0151598	0.0339708	0.0582534	0.0172716	0.064674	0.0229648	0.570874	0.0175795	0.0456053	0.0307191	0.0306253	0.412123	0.0428164	0.0285537	0.0157437	0.0634018	0.118699	0.0513026	0.0316997	0.0266317	0.0216319	0.0813083	0.196711	0.0448621	0.0303001	0.067637	0.0456676	0.0650682	0.0855238	0.0330283	0.148373
TCGA-85-8070	960	0	0.0245181	0.0572741	0.010558	0.112733	0.0316356	0.0100333	0.0124076	0.047455	0.0127864	0.0291473	0.649446	0.0644957	0.00974958	0.151366	0.0413335	0.748003	0.00549424	0.0293817	0.0768877	0.0120266	0.0656191	0.024863	0.081255	0.0118764	0.101813	0.0327032	0.0441115	0.11853	0.0404706	0.0235066	0.0226048	0.0530877	0.0855712	0.0544776	0.0308902	0.0249298	0.0193969	0.0259178	0.143598	0.0513483	0.032724	0.0707218	0.0319624	0.0461994	0.0540975	0.399316	0.111675
TCGA-98-8021	937	0	0.0194151	0.058415	0.0133242	0.096486	0.0422837	0.0187987	0.0134557	0.0436077	0.0267718	0.0222275	0.805967	0.0736698	0.0125174	0.11649	0.0469413	0.421639	0.0137872	0.0285245	0.0495127	0.0142021	0.0524124	0.0203677	0.138121	0.0218697	0.149127	0.0447603	0.030253	0.141886	0.0347593	0.0233599	0.0234141	0.105642	0.0885944	0.0352043	0.025822	0.0267428	0.0207482	0.0403418	0.15594	0.0443334	0.024933	0.061669	0.0537561	0.0326647	0.0504631	0.0429016	0.125933
TCGA-56-7222	562	1	0.0195894	0.0495354	0.0114426	0.0757951	0.0404896	0.0166134	0.0146274	0.0363217	0.027	0.0348413	0.805075	0.0571539	0.00972415	0.266742	0.0431645	0.574669	0.0233758	0.0262079	0.03065	0.019194	0.0468548	0.0158365	0.432007	0.0196331	0.0841413	0.0464559	0.0325203	0.106777	0.0423016	0.0261927	0.0198303	0.0637976	0.106422	0.0322206	0.0282263	0.0278602	0.018082	0.0377369	0.285488	0.0392391	0.0296257	0.0694334	0.0309419	0.0208974	0.057794	0.0270597	0.120607
TCGA-56-A4BW	585	0	0.0347768	0.0418066	0.0148565	0.0709594	0.0695878	0.0163692	0.0149203	0.0434686	0.013746	0.0398301	0.768279	0.0280378	0.0107729	0.0445392	0.1018	0.0667898	0.0114673	0.0379228	0.0692732	0.0174648	0.0485056	0.029309	0.0984598	0.0344044	0.0755875	0.0544794	0.0394653	0.0933545	0.0407654	0.0296584	0.0218753	0.035172	0.0257858	0.0622762	0.0410304	0.0307891	0.0283193	0.0506547	0.112133	0.0588507	0.0250605	0.0452889	0.0489621	0.0719295	0.0503588	0.054894	0.0591872
TCGA-96-A4JK	589	0	0.020514	0.0401195	0.0145446	0.0874339	0.0566282	0.0143054	0.0127027	0.0240767	0.0149216	0.0331037	0.869471	0.017693	0.00862311	0.0463753	0.0928405	0.19595	0.0220357	0.0212227	0.0609956	0.013697	0.0427197	0.01628	0.518022	0.0220558	0.0886509	0.0533388	0.0327488	0.133665	0.022084	0.0295218	0.0188853	0.0769107	0.0252595	0.0502659	0.0288132	0.0249386	0.0136674	0.0196753	0.0591158	0.0413023	0.0286999	0.0328379	0.0315753	0.0369764	0.0412908	0.0349193	0.0947592
TCGA-56-8622	55	0	0.021966	0.0305707	0.0152655	0.0683235	0.0337808	0.0206966	0.0157474	0.0246742	0.0387077	0.0207247	0.7124	0.0487134	0.0106928	0.0146836	0.0935012	0.437984	0.0239009	0.0230523	0.41294	0.0215561	0.0409219	0.0187745	0.210522	0.025045	0.107859	0.0526565	0.0379069	0.300362	0.0284419	0.0257419	0.0262274	0.0236423	0.0167023	0.0329395	0.0232963	0.0192172	0.0188167	0.0188456	0.0258307	0.0527138	0.032726	0.0564602	0.0379433	0.0493133	0.100763	0.0384182	0.0440583
TCGA-77-8140	351	1	0.0225814	0.046881	0.0134433	0.070681	0.0379397	0.01481	0.0150244	0.0380885	0.00337042	0.0279333	0.75381	0.0863616	0.0114341	0.107098	0.0625491	0.425884	0.0124837	0.0257348	0.0171083	0.0126125	0.065566	0.020622	0.131466	0.0122833	0.136869	0.0394474	0.041959	0.165194	0.0402055	0.0262499	0.0233532	0.0631698	0.0853578	0.104547	0.035699	0.0254921	0.0237417	0.0219299	0.160504	0.0405722	0.0281275	0.0482067	0.0391116	0.0379934	0.0530928	0.0563954	0.141535
TCGA-85-7844	911	0	0.0236566	0.0481998	0.0131595	0.0860103	0.03938	0.0165812	0.0153258	0.0533401	0.020642	0.0213227	0.820084	0.0502515	0.011863	0.218769	0.0672961	0.562151	0.0154106	0.0459577	0.0666927	0.0150787	0.0849826	0.0231942	0.319281	0.0239926	0.176744	0.0400784	0.0390976	0.193761	0.0543808	0.023889	0.0259761	0.0674063	0.185959	0.0572716	0.0252464	0.0260345	0.0201892	0.0278314	0.164402	0.0451979	0.0360945	0.0540435	0.0649972	0.0420774	0.0530733	0.0449279	0.150938
TCGA-39-5029	740	1	0.0226717	0.0340278	0.00935091	0.0688152	0.0449142	0.00992432	0.0111067	0.0323677	0.0435243	0.0316276	0.721537	0.048112	0.00853788	0.19215	0.0281328	0.112672	0.0173473	0.0256832	0.0470782	0.0159687	0.0441724	0.0180751	0.309917	0.0171047	0.0964953	0.0345908	0.0214473	0.145975	0.0339925	0.0277638	0.0168274	0.0752687	0.0701298	0.0539762	0.0292923	0.022817	0.013883	0.0520267	0.145001	0.0252715	0.0201684	0.0489348	0.0497552	0.0266366	0.0437408	0.02685	0.075896
TCGA-39-5016	3850	0	0.0337724	0.0474184	0.00694743	0.0906431	0.0587628	0.00643805	0.0119598	0.0258937	0.038694	0.0457524	0.871599	0.0179493	0.0121247	0.221403	0.0244515	0.636257	0.0217108	0.0480083	0.0986625	0.0133356	0.0382072	0.0251826	0.379808	0.0190318	0.0947605	0.0481921	0.0443908	0.119246	0.0267224	0.0199608	0.0174475	0.0772495	0.0625741	0.0657623	0.0241803	0.030265	0.017858	0.0267605	0.161657	0.0208512	0.0310834	0.0469211	0.0391347	0.04591	0.0579296	0.0466153	0.0853762
TCGA-85-A4PA	741	0	0.0188218	0.0649915	0.0113995	0.0625394	0.0983309	0.0145044	0.0123663	0.0357703	0.0384036	0.0331191	0.874406	0.0276187	0.0100867	0.0876391	0.134399	0.160393	0.0237269	0.0193868	0.0414664	0.0107266	0.0629396	0.0222845	0.202925	0.00853753	0.163228	0.0574912	0.019987	0.258157	0.024939	0.022008	0.0182459	0.0922986	0.0563881	0.023243	0.0280937	0.0204105	0.0148375	0.0434523	0.0927235	0.0443329	0.0280594	0.0482881	0.0314412	0.0449078	0.0455113	0.0401561	0.0829434
TCGA-85-A50M	826	1	0.0242439	0.0416395	0.0128464	0.0982582	0.0619181	0.0211638	0.0140242	0.0515629	0.0114153	0.041806	0.853909	0.0226177	0.0123281	0.0306881	0.0908525	0.170791	0.0127759	0.0415462	0.0548557	0.0212769	0.0913416	0.0243173	0.214073	0.0365447	0.0861544	0.0581617	0.0296519	0.173411	0.0480405	0.0304647	0.0189001	0.0441037	0.0347118	0.0953358	0.0308669	0.0338973	0.02547	0.0499259	0.0363988	0.0425638	0.052932	0.0396699	0.0458678	0.0479785	0.0496824	0.0489644	0.0668922
TCGA-98-A53C	822	0	0.0332482	0.0333646	0.0160923	0.0792547	0.047082	0.0225262	0.0130367	0.0443053	0.0335642	0.0320046	0.777345	0.0295357	0.0117371	0.0294689	0.0952951	0.301545	0.0210014	0.0492912	0.064664	0.0195509	0.0543655	0.0242165	0.236466	0.0487123	0.192228	0.0478383	0.0332343	0.285617	0.0762421	0.0293867	0.0203973	0.0887671	0.0429751	0.0313392	0.0284306	0.0248381	0.0215783	0.135266	0.0666881	0.0431697	0.0334101	0.0335581	0.138632	0.039551	0.0540159	0.0611916	0.0626382
TCGA-85-8355	61	0	0.0280836	0.0332504	0.0134624	0.0699449	0.0483631	0.020035	0.013242	0.045022	0.0168881	0.0290976	0.848079	0.0560931	0.00956379	0.0154064	0.0454459	0.382705	0.0310909	0.0429347	0.0852309	0.0146742	0.0554322	0.0198821	0.201561	0.015451	0.0904096	0.0413603	0.0285402	0.224991	0.030078	0.0247999	0.0226079	0.054768	0.0177471	0.0318474	0.0270194	0.0212	0.0207515	0.0231217	0.0242815	0.034531	0.0312792	0.06891	0.0740824	0.0480081	0.0393365	0.0552799	0.0412894
TCGA-77-6845	708	1	0.0192011	0.0333681	0.0116387	0.0582441	0.0228755	0.0129113	0.0120345	0.0919655	0.0175074	0.0194015	0.717408	0.0408692	0.0092326	0.165889	0.0381491	0.352415	0.0100368	0.0142963	0.0587085	0.0151613	0.0824407	0.0223298	0.420349	0.0186596	0.0996073	0.040371	0.0218157	0.112516	0.0366652	0.0298164	0.0207274	0.106114	0.134154	0.0493215	0.0412034	0.0167312	0.0150851	0.0466027	0.171513	0.023166	0.02187	0.0469582	0.0268592	0.0424755	0.0416332	0.0342481	0.137486
TCGA-77-8138	539	1	0.0229265	0.0382177	0.0138081	0.081559	0.0486222	0.0118991	0.0117128	0.0493924	0.00483942	0.0292046	0.69846	0.0756591	0.00936695	0.169103	0.05221	0.168722	0.0130264	0.0265323	0.0501745	0.0113554	0.0683176	0.02235	0.31481	0.0135922	0.103597	0.0416805	0.0311324	0.163665	0.0507179	0.0201202	0.0204195	0.117326	0.123065	0.0761856	0.034053	0.0217295	0.0181536	0.106189	0.135342	0.0355514	0.026725	0.0583017	0.0387985	0.0434145	0.0480136	0.0363883	0.131731
TCGA-NC-A5HG	1963	0	0.0240802	0.0334327	0.015838	0.0609743	0.0563675	0.0172951	0.0182423	0.0200334	0.0288967	0.0265138	0.87672	0.023215	0.0140992	0.0152811	0.130055	0.253181	0.013052	0.0293064	0.0706435	0.0187981	0.0357669	0.0231771	0.604464	0.0281691	0.0504945	0.0709887	0.0387509	0.281133	0.0289533	0.0312779	0.0214332	0.0467497	0.0155831	0.020419	0.0300697	0.0180775	0.0242881	0.0303633	0.0253146	0.0488478	0.0235599	0.0509844	0.056657	0.0433528	0.0453381	0.0277921	0.0677881
TCGA-77-7463	1423	1	0.0257142	0.038085	0.0129612	0.0694311	0.0357893	0.0123219	0.0127819	0.0374731	0.0209027	0.028393	0.433806	0.0601144	0.0111226	0.224279	0.0349595	0.124562	0.0120805	0.0282394	0.0531389	0.0159069	0.0704252	0.0191657	0.076788	0.0161432	0.123308	0.0327855	0.0335408	0.0894668	0.0473836	0.0228725	0.018452	0.0858196	0.147162	0.0424609	0.0276778	0.0247612	0.0164666	0.0611247	0.118707	0.030312	0.026759	0.0593592	0.0382786	0.0371402	0.0639283	0.045914	0.0757518
TCGA-22-5480	2170	1	0.0196699	0.0472093	0.0104081	0.0877559	0.0449245	0.00820234	0.0110667	0.0362765	0.0330859	0.0206842	0.909048	0.0576995	0.00767129	0.128814	0.0214655	0.617432	0.00935004	0.0194453	0.0381568	0.0120254	0.0576216	0.0197567	0.328352	0.0118092	0.120599	0.0403867	0.0313318	0.0796009	0.0552741	0.021599	0.0207965	0.0811802	0.082162	0.0240383	0.0247193	0.0257194	0.0164117	0.0312485	0.115652	0.0251972	0.0167911	0.0417563	0.0444083	0.0368449	0.0460636	0.0360277	0.0951104
TCGA-63-A5MN	345	1	0.0165345	0.136268	0.0137239	0.0881416	0.0667551	0.0248543	0.0160146	0.0263609	0.0158052	0.0249293	0.825132	0.0284851	0.0136033	0.0206778	0.27742	0.248988	0.0119026	0.0158717	0.0851914	0.0171991	0.0398571	0.0232042	0.173351	0.0228081	0.0718688	0.0703642	0.0355653	0.29309	0.0260848	0.0254504	0.0181269	0.0651481	0.0236522	0.0333948	0.0255941	0.0263848	0.0183762	0.0210762	0.0401199	0.0578386	0.0264969	0.0457813	0.0643988	0.0497423	0.051343	0.0286081	0.0331459
TCGA-NC-A5HM	1212	0	0.0247163	0.0217679	0.0168565	0.0666131	0.0513222	0.0233371	0.016833	0.0260055	0.0277314	0.0214587	0.622464	0.0151931	0.0137871	0.0155979	0.116538	0.557287	0.0139592	0.0300265	0.0616575	0.0181212	0.0353235	0.0208975	0.26547	0.0236589	0.0559528	0.0514183	0.0311047	0.153906	0.0173257	0.0269002	0.0223179	0.0510066	0.0160294	0.0249816	0.0242324	0.0213185	0.0213177	0.0189366	0.0251919	0.042697	0.028665	0.0554299	0.0255288	0.0512131	0.0346563	0.0240585	0.0539219
TCGA-96-8170	531	0	0.0270633	0.0319315	0.0154947	0.0768479	0.0469967	0.0196924	0.0141816	0.0469094	0.0236423	0.0254451	0.783461	0.0654528	0.012949	0.024419	0.0407983	0.260657	0.0182823	0.0356576	0.064866	0.02064	0.0523836	0.0262025	0.31502	0.027447	0.153093	0.0432756	0.0479236	0.26374	0.0287828	0.0288983	0.0247307	0.051387	0.0178936	0.039229	0.0311654	0.0311566	0.0200741	0.0258329	0.0314782	0.0487241	0.0343423	0.042852	0.0460225	0.0560376	0.0467384	0.0561993	0.0568631
TCGA-85-8351	510	0	0.0362021	0.0508018	0.0140284	0.0835046	0.0371299	0.01206	0.015439	0.0466743	0.0238306	0.0282597	0.697691	0.0680777	0.0121077	0.0155992	0.0318205	0.505238	0.0222029	0.0322096	0.0756636	0.0141469	0.0550466	0.025224	0.409628	0.0316488	0.111565	0.0387375	0.0388293	0.128336	0.0320829	0.0222667	0.0214076	0.048389	0.0254154	0.0394678	0.0327781	0.0295453	0.024334	0.0229734	0.0343526	0.0478493	0.0377954	0.0496458	0.0619079	0.042276	0.0473591	0.0447795	0.0688449
TCGA-37-A5EN	660	0	0.0305334	0.0249988	0.0180539	0.0582906	0.0272738	0.0205961	0.0167232	0.0304254	0.0291529	0.0197679	0.785669	0.0186356	0.0142487	0.00952382	0.184898	0.463061	0.0231446	0.0337178	0.0920208	0.0232734	0.0262524	0.0215105	0.225561	0.0357446	0.0687298	0.0512584	0.0271783	0.0917588	0.0213341	0.0330105	0.0207652	0.0449101	0.0194733	0.0280183	0.0259451	0.0177552	0.0206059	0.0186854	0.025893	0.0395937	0.0419717	0.0477779	0.0408331	0.0379776	0.0437883	0.0355327	0.0532689
TCGA-34-5241	515	1	0.0208905	0.039925	0.00840674	0.0706609	0.0290756	0.009292	0.010563	0.0213455	0.0748311	0.0557731	0.767383	0.0176236	0.00783001	0.0730082	0.036369	0.145663	0.0234656	0.0137863	0.0472319	0.011078	0.0362145	0.0160689	0.0891092	0.0157848	0.0963864	0.030866	0.0193765	0.120606	0.0323327	0.0187663	0.0225492	0.0623121	0.0447232	0.0315325	0.0178882	0.034602	0.0163219	0.0337272	0.112636	0.0171569	0.020951	0.0413774	0.0210439	0.0401744	0.0460004	0.0387593	0.0507808
TCGA-NC-A5HP	770	1	0.0350339	0.0407988	0.0160986	0.0640773	0.0441617	0.0179513	0.0183824	0.0332786	0.0165262	0.0302293	0.928256	0.0200201	0.0135639	0.0113917	0.183728	0.082873	0.01616	0.0268661	0.0906175	0.0265844	0.0299189	0.0229518	0.595619	0.0248844	0.0563961	0.0806639	0.0320244	0.0881419	0.0248186	0.0324618	0.0183661	0.0441696	0.0198824	0.0279223	0.0313735	0.0251873	0.0228855	0.0234842	0.0271224	0.052922	0.027364	0.0389835	0.0499253	0.0510192	0.0449649	0.0343875	0.0573071
TCGA-22-5471	1845	0	0.0239822	0.0455425	0.00983158	0.061379	0.0561573	0.0129206	0.0123107	0.0402346	0.0085402	0.0224476	0.926167	0.0593218	0.00881119	0.142917	0.0263343	0.184761	0.0137427	0.018899	0.0867506	0.0169314	0.0443307	0.0188896	0.518421	0.0204777	0.0709416	0.047595	0.0266592	0.101268	0.0291408	0.0196135	0.0199333	0.0893291	0.104543	0.0497645	0.0253458	0.0233942	0.0161912	0.0349603	0.466609	0.0456202	0.032352	0.0618373	0.0314257	0.0365656	0.0405832	0.028673	0.117843
TCGA-85-8072	932	0	0.0204738	0.0491595	0.0115896	0.0687667	0.0333856	0.0135434	0.0131597	0.034988	0.00903907	0.0276298	0.856061	0.0660871	0.0105173	0.0930096	0.0416304	0.590747	0.0216233	0.0261147	0.0336197	0.014377	0.049748	0.022308	0.273575	0.0206164	0.157686	0.0233485	0.0437286	0.119066	0.0237806	0.0224109	0.0257051	0.113713	0.0622409	0.0600882	0.0308368	0.0257115	0.0217353	0.0290789	0.182713	0.0452742	0.0255191	0.0339458	0.0284885	0.0325316	0.0488976	0.215822	0.0998093
TCGA-85-A4CL	921	1	0.0224794	0.038581	0.0145875	0.0722755	0.0498646	0.0200042	0.0156725	0.0388675	0.0209856	0.0211621	0.933204	0.0166067	0.0151081	0.0142443	0.1994	0.196288	0.0146165	0.0238863	0.0456857	0.022336	0.0194938	0.0197599	0.372956	0.0245946	0.0609296	0.0507661	0.0236788	0.100071	0.0266798	0.0302531	0.0238752	0.0449686	0.021891	0.0232883	0.0217197	0.0202007	0.0169145	0.0200107	0.0277911	0.0476741	0.0204667	0.0481793	0.0296097	0.0322397	0.0427977	0.0372586	0.0688441
TCGA-60-2703	2945	1	0.0267751	0.0364998	0.0128112	0.0860323	0.0539419	0.0193209	0.0136095	0.0522112	0.00633091	0.024362	0.801955	0.0519337	0.0139289	0.259088	0.045629	0.104675	0.0143508	0.0184575	0.0515319	0.0166138	0.0736619	0.018134	0.125816	0.0213441	0.134295	0.0416049	0.0440861	0.150662	0.0481563	0.0238529	0.0169837	0.0747466	0.0901292	0.0403278	0.0271914	0.0248822	0.0200052	0.0490324	0.167198	0.041699	0.0201612	0.063648	0.0274084	0.0496707	0.0613638	0.0338511	0.108107
TCGA-85-8049	579	0	0.0288454	0.0351267	0.0145888	0.110965	0.0663884	0.0238709	0.0113188	0.0377609	0.0147335	0.0298939	0.678926	0.0535669	0.0111656	0.126595	0.0397312	0.525097	0.0235981	0.0389212	0.058181	0.015257	0.0599906	0.0207642	0.390413	0.0168806	0.0901058	0.0382934	0.0505654	0.248967	0.0354017	0.0213066	0.0176597	0.0628066	0.104649	0.0495158	0.0282481	0.0237867	0.0211446	0.0595144	0.130568	0.040195	0.0246818	0.0834845	0.0257553	0.0300009	0.062584	0.0842516	0.134049
TCGA-22-4599	1161	1	0.0236555	0.0407861	0.00885585	0.0783384	0.041835	0.00859337	0.00909077	0.023599	0.020736	0.0403317	0.901426	0.017437	0.00915508	0.103653	0.0275532	0.488956	0.0176903	0.0188137	0.0643043	0.012378	0.0391044	0.0201141	0.0995087	0.0235271	0.0550731	0.0260918	0.0219337	0.128978	0.0400898	0.0180951	0.0151998	0.0554825	0.0498995	0.0366981	0.0270236	0.0315236	0.0183705	0.0194985	0.132675	0.0203913	0.0257132	0.046809	0.0341458	0.0316737	0.0574973	0.0347766	0.0429267
TCGA-33-6737	601	1	0.0319068	0.049356	0.0142898	0.0788689	0.0547324	0.0166179	0.0152406	0.0406801	0.0245812	0.0279543	0.755113	0.072115	0.00938373	0.213558	0.0455727	0.0523419	0.0116702	0.0248006	0.388043	0.0164524	0.039887	0.0230648	0.442104	0.0253521	0.169584	0.0490824	0.0649888	0.0960038	0.0450684	0.0224264	0.0206707	0.0756113	0.137018	0.0498305	0.0300216	0.0292643	0.0174021	0.0380163	0.104476	0.0407499	0.0361074	0.061107	0.0433959	0.0522879	0.0761935	0.0393833	0.12211
TCGA-63-A5MJ	1824	0	0.0308197	0.033961	0.0166996	0.0619659	0.076455	0.0171522	0.0215321	0.0263933	0.0321411	0.0276949	0.896816	0.0201654	0.0151269	0.0193474	0.136155	0.600464	0.0123154	0.0362583	0.237284	0.0257906	0.0274418	0.0175218	0.497777	0.0285384	0.270632	0.0759816	0.123304	0.416013	0.0370376	0.0375407	0.0177545	0.0336682	0.0241305	0.0279175	0.0243251	0.0242371	0.0322972	0.0259365	0.0445685	0.0600509	0.0293664	0.0386642	0.0363797	0.0623802	0.0477101	0.0321911	0.0447525
TCGA-77-7335	2133	1	0.0211196	0.0314021	0.00990668	0.0764301	0.0640213	0.0115953	0.0110436	0.0607411	0.0142471	0.0254493	0.927021	0.0646634	0.0114267	0.208354	0.0312569	0.568852	0.0155152	0.0363044	0.046598	0.0112714	0.0528892	0.0156713	0.470341	0.014168	0.0577273	0.0484152	0.0316004	0.134432	0.0295278	0.0216546	0.0177948	0.0734539	0.0903159	0.0393164	0.0305	0.0227532	0.0203821	0.0376421	0.187748	0.0481549	0.0309095	0.0467689	0.0559587	0.0357722	0.0473052	0.0277798	0.0980309
TCGA-77-8136	1189	1	0.0215057	0.0579404	0.013246	0.0802414	0.063716	0.0158559	0.0119538	0.0499171	0.00967735	0.036237	0.582401	0.0796055	0.010231	0.114976	0.042542	0.201117	0.0147347	0.0277448	0.0654745	0.0140366	0.0752399	0.022626	0.233884	0.0112974	0.083131	0.0522655	0.0331218	0.17903	0.0491788	0.0207987	0.0250984	0.0724147	0.101011	0.0559721	0.0281569	0.0241239	0.0253165	0.0795797	0.153055	0.0467528	0.0342199	0.0594452	0.038337	0.0496449	0.0558972	0.033626	0.130323
TCGA-33-4586	428	1	0.0219987	0.0259061	0.00789506	0.0855903	0.0525119	0.00566539	0.0108451	0.0150258	0.0333966	0.0330845	0.856225	0.0278444	0.00920514	0.0941095	0.0443706	0.562571	0.0171375	0.0262517	0.0533269	0.0144854	0.0310187	0.016224	0.135752	0.0137692	0.15116	0.0346014	0.0341898	0.105715	0.0286172	0.0219526	0.0187484	0.0713038	0.0417563	0.0343048	0.0246591	0.0295641	0.0149465	0.0250043	0.107512	0.0144619	0.0250832	0.0580708	0.0166721	0.0340623	0.0524934	0.0410152	0.0652927
TCGA-58-8390	911	0	0.0248826	0.0456092	0.0125526	0.0825384	0.0414213	0.0154391	0.0182554	0.0473074	0.0146201	0.0231551	0.675341	0.0672309	0.0148458	0.160308	0.216389	0.63562	0.0176516	0.0256254	0.0423087	0.0118847	0.0363967	0.028662	0.149821	0.00994934	0.0990721	0.047451	0.0337902	0.0791348	0.0463567	0.0373965	0.0292119	0.050471	0.0891299	0.0468323	0.0433911	0.0345295	0.0233527	0.0579541	0.151441	0.0549369	0.0280386	0.0576792	0.0554869	0.0414879	0.0792765	0.0387562	0.0662008
TCGA-22-5489	1912	1	0.0263948	0.0269873	0.0111092	0.0761658	0.057437	0.0130233	0.0118058	0.0416449	0.0105479	0.0243117	0.862813	0.0594419	0.0112095	0.121797	0.0351027	0.546461	0.0126592	0.0184513	0.0456577	0.0171185	0.0494441	0.0229013	0.165732	0.0174631	0.0909143	0.0465639	0.0267184	0.161208	0.0239877	0.0215206	0.0238263	0.0701456	0.0948281	0.0427286	0.0302417	0.0234014	0.0161754	0.0491053	0.0688311	0.0337634	0.0286806	0.0419102	0.0423118	0.0273272	0.0724689	0.0406599	0.120013
TCGA-22-4609	291	1	0.0251573	0.04197	0.0121995	0.0855647	0.0469728	0.0126173	0.0108784	0.0412398	0.0145658	0.025602	0.868076	0.0483879	0.00921481	0.253115	0.0320979	0.221912	0.0212542	0.0297359	0.0581884	0.0157513	0.0728378	0.019936	0.367481	0.0276363	0.151891	0.0429222	0.0284454	0.215777	0.0402582	0.0199727	0.0188262	0.0820036	0.170448	0.0638965	0.0404567	0.0260888	0.0238338	0.0563529	0.17667	0.0466186	0.0375749	0.0487483	0.0340665	0.0376605	0.0449262	0.0422975	0.138564
TCGA-70-6723	375	0	0.0365641	0.0553497	0.0138996	0.10435	0.04316	0.0165115	0.0146382	0.0615316	0.0185658	0.0254268	0.84482	0.0578368	0.00940533	0.2146	0.0352149	0.193127	0.0089674	0.0287654	0.0726853	0.0202148	0.075903	0.0222822	0.473409	0.0215986	0.0533975	0.0680804	0.0449727	0.0606896	0.0861758	0.0254607	0.0148025	0.104178	0.229367	0.046992	0.0392111	0.0247675	0.0208266	0.0350681	0.0918664	0.0468448	0.0375448	0.0896562	0.0404547	0.0948963	0.0619818	0.0345758	0.196254
TCGA-39-5022	1679	1	0.0406071	0.0545961	0.0161816	0.0857966	0.0572199	0.0184212	0.0152724	0.0422797	0.0286033	0.0282805	0.822182	0.0659254	0.0116825	0.155945	0.0459103	0.377097	0.0132613	0.0361287	0.078853	0.0182408	0.064152	0.0251622	0.323508	0.0239414	0.139603	0.0492247	0.0366588	0.215159	0.0385748	0.0267681	0.0214475	0.0879531	0.0976451	0.0436398	0.0338592	0.026714	0.0195099	0.0285948	0.0769497	0.0423688	0.0304491	0.044417	0.0591339	0.0667841	0.0688151	0.04631	0.0779285
TCGA-58-A46K	1045	1	0.0289338	0.044093	0.0164222	0.101119	0.0753291	0.0173103	0.0141406	0.0542076	0.0319045	0.0358089	0.885221	0.039339	0.0114243	0.0393452	0.17452	0.353496	0.0250102	0.0353964	0.0681721	0.0219603	0.0334399	0.0331164	0.449547	0.0418739	0.214311	0.0464281	0.0441637	0.202026	0.0259274	0.02617	0.0364275	0.0889862	0.0151285	0.0311726	0.0361607	0.0336124	0.0266046	0.039258	0.0876037	0.0302159	0.0296939	0.0461287	0.0510635	0.0614981	0.051754	0.0566782	0.048456
TCGA-34-7107	34	1	0.0236447	0.0449749	0.0108063	0.0751213	0.0360748	0.0107567	0.0114929	0.0362252	0.0149021	0.0220677	0.840111	0.0436771	0.0091083	0.229096	0.0135831	0.104905	0.0168724	0.0286305	0.0331322	0.0148473	0.0667618	0.0172239	0.573906	0.0155867	0.108034	0.0349816	0.0188091	0.100099	0.0898072	0.0238472	0.0223708	0.0681337	0.154979	0.034126	0.0260522	0.01836	0.0199452	0.0668117	0.161007	0.0293947	0.023557	0.043236	0.0588101	0.0314895	0.0404957	0.0424843	0.161754
TCGA-21-5784	1268	0	0.0203573	0.0390901	0.0118995	0.0770409	0.0468725	0.018171	0.00946322	0.0321415	0.0307178	0.0244268	0.882289	0.046178	0.0132391	0.15387	0.0243133	0.442991	0.0170728	0.0257403	0.0477921	0.0154829	0.0587959	0.0190877	0.332218	0.0152754	0.141613	0.0469924	0.0159965	0.176928	0.0222234	0.0195272	0.0181417	0.0586344	0.109406	0.0437568	0.0264429	0.0237677	0.0184439	0.0303994	0.153955	0.0290044	0.024246	0.0497543	0.0252226	0.0282511	0.0449361	0.0407322	0.118561
TCGA-85-8664	550	1	0.0261899	0.0423079	0.0187269	0.0704504	0.150635	0.016858	0.0178416	0.0428575	0.0664891	0.0354501	0.774865	0.0606013	0.0138166	0.0158043	0.107155	0.428933	0.0195745	0.0307135	0.045486	0.0213874	0.0501966	0.0226255	0.462603	0.0469754	0.103266	0.0470437	0.0432456	0.119869	0.0343402	0.0235768	0.0254075	0.0401166	0.0290798	0.0357894	0.0286126	0.0321419	0.023282	0.0231922	0.0353952	0.0469137	0.0294072	0.0630067	0.0627383	0.052249	0.0580643	0.032962	0.0603834
TCGA-21-5786	1032	0	0.0280774	0.0379145	0.0105856	0.0737645	0.0678342	0.0146614	0.0108578	0.0357968	0.0135939	0.024943	0.809106	0.0494428	0.010226	0.22241	0.0272849	0.573642	0.0138417	0.0238292	0.0749962	0.0137741	0.0529055	0.018766	0.332682	0.0172359	0.0954419	0.0459994	0.0295522	0.252032	0.0280692	0.0255904	0.0224199	0.0454307	0.0966695	0.0580502	0.0229572	0.0222493	0.0200789	0.0612188	0.162653	0.0342623	0.0251573	0.0642641	0.037438	0.0341938	0.0587022	0.0378942	0.112594
TCGA-85-7698	952	0	0.0301718	0.0451563	0.0136829	0.076192	0.0370225	0.0152829	0.0121448	0.0418197	0.00799446	0.0222851	0.894264	0.0640706	0.0104881	0.206054	0.0388425	0.573665	0.0202845	0.0210754	0.27347	0.0149355	0.073304	0.0204463	0.261205	0.0233038	0.0715601	0.0460919	0.0292034	0.205637	0.0505708	0.0240816	0.020617	0.102476	0.193672	0.0417092	0.03173	0.0301304	0.0240947	0.0399714	0.130812	0.0373934	0.031556	0.0637804	0.0543937	0.0338292	0.0577198	0.0385196	0.120428
TCGA-85-8666	687	1	0.0274519	0.0431442	0.0142349	0.0739101	0.069288	0.014767	0.0146571	0.0580533	0.018312	0.0295577	0.635796	0.0636377	0.0113859	0.0163882	0.0695846	0.565423	0.018091	0.0323134	0.179983	0.0152656	0.0548776	0.0251024	0.31502	0.0342604	0.109259	0.0489816	0.0395102	0.14827	0.030311	0.0263733	0.0262378	0.0513275	0.0192224	0.0301775	0.0316529	0.032363	0.0235085	0.0192563	0.0311075	0.0559636	0.0303376	0.0653025	0.0798999	0.0588691	0.0380845	0.037388	0.044441
TCGA-77-A5G8	1884	0	0.0330627	0.034524	0.0167269	0.0598333	0.0423213	0.0199172	0.0153298	0.0355164	0.0412477	0.0331527	0.858379	0.020044	0.018269	0.0161634	0.0811547	0.442862	0.0230874	0.0279398	0.100633	0.0304576	0.0287188	0.0181532	0.47255	0.0375442	0.0650866	0.0407848	0.0271298	0.14307	0.0263888	0.0323753	0.0268132	0.0413546	0.0172931	0.0254559	0.0316564	0.0264486	0.021616	0.0212873	0.0193707	0.0270342	0.0332612	0.0424704	0.0320064	0.0439892	0.0467704	0.0516971	0.0627929
TCGA-39-5031	1841	1	0.0208746	0.0458486	0.00918263	0.0884435	0.0508732	0.00920281	0.0109451	0.0209903	0.021057	0.0318624	0.739287	0.0169919	0.00893039	0.186949	0.0320345	0.131829	0.0168027	0.0318728	0.0316847	0.0130143	0.0388219	0.0199867	0.303841	0.0147163	0.112825	0.03587	0.0174907	0.182499	0.0289247	0.0236587	0.0192096	0.0775312	0.0723854	0.0456513	0.0256879	0.0270266	0.0181787	0.0377943	0.133745	0.0400524	0.0237443	0.0486987	0.0197855	0.0290124	0.0505982	0.0311161	0.0781894
TCGA-22-4613	358	1	0.0190254	0.0325918	0.00900374	0.0862414	0.0459717	0.00822486	0.0099295	0.0282256	0.0276886	0.030143	0.741013	0.0180897	0.00847016	0.225258	0.0355409	0.317425	0.0097191	0.0177794	0.0765978	0.0131605	0.065261	0.0181934	0.193454	0.0140618	0.0832657	0.0590488	0.0241366	0.138704	0.0357048	0.0204395	0.0202843	0.0959695	0.100355	0.064309	0.0236029	0.01945	0.0170437	0.079589	0.135789	0.0215819	0.0222382	0.0296745	0.0437274	0.0296233	0.0457491	0.0382828	0.0923601
TCGA-56-8503	41	0	0.021368	0.0502358	0.0131964	0.0747727	0.0857468	0.0204933	0.015379	0.0524335	0.0133062	0.0280537	0.788206	0.0546994	0.0136987	0.0206003	0.073485	0.150068	0.0180423	0.030403	0.0691297	0.014815	0.0463841	0.0247392	0.249781	0.0421278	0.129046	0.0773967	0.0357753	0.161268	0.035423	0.024959	0.0236082	0.0376183	0.0215482	0.0321902	0.0266316	0.0324085	0.0291554	0.02053	0.0317101	0.0687188	0.0358148	0.0684508	0.0590868	0.0575731	0.0439804	0.0535075	0.0803196
TCGA-70-6722	367	0	0.0330268	0.046239	0.0125397	0.0788644	0.0441194	0.0205354	0.0146574	0.039142	0.0205576	0.0263672	0.753696	0.0502687	0.010269	0.270448	0.037001	0.0905618	0.0116862	0.0390669	0.199832	0.0138722	0.0517583	0.023598	0.215284	0.0161866	0.0859646	0.0466497	0.0272027	0.162083	0.0483222	0.0310032	0.0144074	0.0798484	0.0891853	0.1248	0.0501279	0.0252227	0.0200511	0.107975	0.11309	0.0433861	0.0274242	0.0525152	0.0488101	0.0605254	0.0526779	0.0347579	0.267912
TCGA-56-7579	951	1	0.0327151	0.0414146	0.0122737	0.0853152	0.0377457	0.0130192	0.0138062	0.0438706	0.0268565	0.0257845	0.42432	0.0516594	0.00945437	0.239286	0.0442822	0.0496563	0.0174004	0.0209186	0.0579113	0.0131036	0.0703994	0.0198457	0.0334752	0.0131366	0.0836651	0.0389925	0.03868	0.109951	0.0682126	0.0243982	0.0198249	0.0638118	0.159608	0.0514911	0.0420895	0.0261535	0.026761	0.061107	0.182555	0.0278395	0.0236105	0.0372259	0.0405482	0.0445177	0.0519334	0.033548	0.128962
TCGA-94-8490	153	0	0.0279248	0.0557274	0.0127965	0.1111	0.040274	0.0140869	0.0129715	0.0595747	0.003049	0.0233943	0.841702	0.0668393	0.00961306	0.153564	0.29137	0.686317	0.0208571	0.0381652	0.0805332	0.0185723	0.0475704	0.0242723	0.672403	0.0215545	0.0479874	0.0560152	0.0425965	0.121683	0.0568065	0.0270045	0.0222096	0.0892538	0.0979766	0.0913434	0.0382593	0.0275336	0.0266687	0.0271934	0.119148	0.0539327	0.0337093	0.0532023	0.07542	0.0447867	0.0618398	0.0467086	0.112432
TCGA-77-8143	803	1	0.0294463	0.0460571	0.0119153	0.0685296	0.0399422	0.0138983	0.0142516	0.0343156	0.0199327	0.0367161	0.279244	0.075368	0.00987372	0.0748716	0.0925272	0.558154	0.0106354	0.0227309	0.0795567	0.0155741	0.0542421	0.0247982	0.10375	0.0465281	0.0790064	0.0522349	0.0499265	0.10165	0.0417701	0.0220958	0.0180954	0.0776235	0.107055	0.0342399	0.0301665	0.024225	0.0212741	0.0261391	0.0980689	0.0314565	0.0316332	0.0460162	0.0602149	0.0411747	0.0446203	0.0356716	0.0267468
TCGA-96-8169	557	0	0.0270954	0.0452744	0.0128318	0.0553244	0.0362394	0.0139868	0.0124163	0.0451845	0.0102202	0.025792	0.478537	0.0536899	0.00938968	0.0216246	0.0454804	0.325248	0.00742909	0.0346846	0.094965	0.016455	0.0525738	0.0222997	0.200494	0.0134183	0.104093	0.025538	0.0349829	0.18392	0.0252848	0.0216607	0.0190664	0.0401236	0.0231259	0.0224627	0.0302364	0.0268177	0.019859	0.0179033	0.0294467	0.0435834	0.0293668	0.0494112	0.0578615	0.0421383	0.0439693	0.0379545	0.0479191
TCGA-56-6545	666	0	0.0345861	0.0701629	0.0150665	0.11355	0.0453133	0.0139122	0.0116447	0.0540652	0.0171384	0.035346	0.895531	0.0814473	0.0109115	0.19505	0.0339421	0.475738	0.00997455	0.0351885	0.0696213	0.0161995	0.106289	0.0248598	0.338791	0.0146744	0.119149	0.0454037	0.0526977	0.196488	0.0414908	0.0259972	0.0131368	0.0773692	0.116718	0.0568905	0.0341833	0.0295517	0.0232336	0.03287	0.150749	0.0501383	0.0375434	0.056777	0.0596467	0.0818417	0.0533908	0.0412867	0.20921
TCGA-39-5028	52	1	0.0193625	0.0518443	0.00966046	0.0874635	0.0333802	0.0130682	0.0112449	0.0489315	0.0220372	0.0337003	0.735552	0.0440642	0.00816106	0.200233	0.0192085	0.178056	0.0202756	0.01831	0.341526	0.0151922	0.0471037	0.0166219	0.180572	0.0115796	0.0562745	0.022125	0.0236019	0.15026	0.0361751	0.0209056	0.0188203	0.0532644	0.0837999	0.0680955	0.0220197	0.0334966	0.0218621	0.0369567	0.129643	0.0263872	0.0208599	0.0510241	0.0358124	0.032704	0.0469546	0.034258	0.0767329
TCGA-77-8148	2023	0	0.0328507	0.0489027	0.0141238	0.0898595	0.043156	0.0156757	0.0161356	0.0332805	0.0137058	0.0232921	0.529024	0.0678083	0.0110565	0.179521	0.0734546	0.352293	0.0169604	0.0261085	0.046226	0.0162916	0.0295867	0.0205754	0.143044	0.02354	0.0531115	0.0373544	0.0395628	0.0936294	0.054449	0.0236532	0.0203012	0.0611209	0.092193	0.0334651	0.0294528	0.0246023	0.0181799	0.0611412	0.169171	0.0385755	0.0238348	0.035392	0.0415988	0.034882	0.051973	0.0313992	0.131497
TCGA-NC-A5HE	2336	0	0.0301749	0.0340699	0.01647	0.0682223	0.0664283	0.0205326	0.0165407	0.0307218	0.0298642	0.0198853	0.877695	0.0246182	0.0160945	0.0161298	0.132185	0.541178	0.0167421	0.0386565	0.0597269	0.0203827	0.0386784	0.0268623	0.428764	0.0267428	0.0815112	0.0444616	0.0398978	0.178927	0.0296243	0.0265157	0.024384	0.026053	0.0218553	0.0238992	0.0323095	0.0229994	0.0189965	0.0206939	0.0282517	0.0321503	0.0303238	0.0398297	0.0544041	0.045947	0.0430133	0.0326501	0.0553423
TCGA-33-4589	47	1	0.0258689	0.153243	0.0115086	0.0833049	0.0436576	0.0130662	0.0107706	0.0272116	0.0217258	0.0287338	0.77938	0.0517544	0.00772859	0.167123	0.0368318	0.130443	0.0124027	0.0233087	0.44327	0.0121765	0.0671082	0.0146006	0.421205	0.0131014	0.099825	0.0539586	0.0255954	0.162404	0.0311447	0.0203269	0.0169212	0.0844325	0.108841	0.0408605	0.0250272	0.0251078	0.0187391	0.0305436	0.113241	0.0400462	0.036875	0.0442319	0.0859309	0.0465696	0.0352497	0.177198	0.106548
TCGA-63-A5MT	498	0	0.0316023	0.031459	0.019274	0.0656408	0.0551849	0.0218349	0.0193283	0.0377799	0.0301067	0.0225497	0.756769	0.0304565	0.0130738	0.0109629	0.131207	0.478522	0.0261389	0.0237426	0.0712024	0.020115	0.0297894	0.0234051	0.179723	0.0249875	0.108468	0.0620905	0.023468	0.160895	0.0203228	0.0315589	0.0220848	0.0513079	0.0200773	0.0223862	0.0336636	0.0241315	0.0244929	0.0221479	0.0217061	0.0564109	0.0266958	0.0336954	0.047834	0.0516026	0.03931	0.198287	0.0369894
TCGA-77-8139	3166	0	0.0275261	0.0538103	0.0117495	0.0734597	0.0498146	0.0156654	0.0129158	0.0413143	0.0287136	0.0263727	0.66465	0.0646648	0.0105815	0.144378	0.0413351	0.563779	0.0125166	0.0454633	0.0593039	0.0136599	0.0552925	0.0219326	0.162506	0.0116463	0.0797098	0.0438679	0.0363333	0.335062	0.0343898	0.0232481	0.0230044	0.0920164	0.164303	0.0592761	0.0274909	0.0222257	0.022029	0.0220889	0.0716965	0.0388301	0.0270987	0.0419444	0.0208601	0.0364278	0.0510017	0.031781	0.103861
TCGA-85-A4JC	604	1	0.0171676	0.0361241	0.0138808	0.0862704	0.0835693	0.0137827	0.0146064	0.0266162	0.0181896	0.0316732	0.81356	0.0227745	0.0111237	0.0347517	0.109428	0.176835	0.0143066	0.0250067	0.0646121	0.0107041	0.052477	0.0161302	0.338181	0.0238655	0.061557	0.0378629	0.0256089	0.165432	0.0403561	0.0212039	0.0160008	0.0451585	0.0715878	0.0478606	0.0244774	0.023775	0.019319	0.0413423	0.0854125	0.0369065	0.0233239	0.03123	0.033689	0.0424585	0.0382755	0.0487774	0.0447514
TCGA-85-7710	42	0	0.0211186	0.0408892	0.0119878	0.0835456	0.0328587	0.0161432	0.0133826	0.026684	0.00916374	0.0239177	0.925743	0.0435998	0.0106169	0.226031	0.0390806	0.20449	0.0100985	0.0183452	0.0761042	0.016995	0.0518104	0.0218305	0.394635	0.0311282	0.0705873	0.0519915	0.037032	0.101978	0.0314122	0.028202	0.0237316	0.0736948	0.11053	0.0563692	0.0268755	0.0331376	0.0189192	0.0282183	0.134133	0.0415911	0.024089	0.0333592	0.0381023	0.0512175	0.0444742	0.0316489	0.126981
TCGA-85-8277	307	1	0.0198047	0.0279575	0.0137977	0.0625958	0.049595	0.0146062	0.0118931	0.0769723	-0.00527855	0.0206462	0.841484	0.0360062	0.00894695	0.0251245	0.0541432	0.562355	0.0136072	0.0554518	0.0711837	0.021064	0.0573962	0.0210288	0.439704	0.0257443	0.123382	0.0369023	0.0337084	0.167538	0.0260633	0.0249903	0.023647	0.0445189	0.0178281	0.0255826	0.0446361	0.0174044	0.018332	0.0249739	0.0324722	0.0397071	0.022297	0.0426624	0.03541	0.0310921	0.0433821	0.0567614	0.0281942
TCGA-77-8130	4765	0	0.0236863	0.0357102	0.0126387	0.072346	0.049416	0.0179634	0.0141374	0.0418485	0.0311708	0.0253631	0.874768	0.0547262	0.0113962	0.112311	0.0358668	0.270395	0.0127534	0.0449858	0.0417692	0.0125447	0.0543044	0.0234202	0.438213	0.0167505	0.071126	0.0386353	0.0455084	0.443849	0.0299904	0.0220392	0.0215207	0.030549	0.0894648	0.0518429	0.0231583	0.0340423	0.0203424	0.0221563	0.0958091	0.0374409	0.0327719	0.0754925	0.0309373	0.0458283	0.0543559	0.1602	0.119613
TCGA-77-A5G3	4570	0	0.0312451	0.0278289	0.0211704	0.0691564	0.0544896	0.0213608	0.0150865	0.0362228	0.0250279	0.0300682	0.910138	0.0261436	0.0131121	0.0164849	0.167204	0.573809	0.0176155	0.0300797	0.0529656	0.0232668	0.0214563	0.022377	0.500195	0.0289927	0.0429727	0.049625	0.0293062	0.126286	0.0238309	0.0287646	0.0225921	0.031942	0.0218784	0.0289256	0.0238668	0.0244148	0.0199675	0.0281935	0.0302592	0.0582597	0.0308676	0.0385656	0.0340476	0.0487438	0.0392276	0.0289055	0.0434114
TCGA-85-8288	402	1	0.0335707	0.0469648	0.0135811	0.0681065	0.0423551	0.0256595	0.0137089	0.0475843	0.0168477	0.0262032	0.886496	0.064028	0.0119196	0.0240575	0.0452114	0.277108	0.0173031	0.0348882	0.0658716	0.0118382	0.0488253	0.0252797	0.481285	0.0259584	0.0823209	0.0462539	0.0453466	0.209697	0.0336546	0.0249386	0.0245698	0.0561194	0.0212504	0.0357123	0.0296395	0.0279854	0.0220901	0.0217095	0.0373895	0.0533638	0.03321	0.0566049	0.0595623	0.0547703	0.0562719	0.0438542	0.0606515
TCGA-77-7337	3253	1	0.0283134	0.0343166	0.020427	0.0552916	0.0606968	0.0359232	0.0168079	0.0490386	0.0638931	0.0604333	0.841682	0.0230961	0.0147865	0.270601	0.127108	0.549646	0.0149076	0.0162976	0.0460383	0.0340191	0.0328524	0.0315889	0.484754	0.0333244	0.100456	0.0664314	0.0596843	0.0792502	0.0274595	0.0468465	0.026913	0.0608248	0.117339	0.0302343	0.0291152	0.032622	0.0232492	0.0359605	0.119989	0.0530695	0.0351774	0.0352386	0.0429905	0.0499283	0.022913	0.0676346	0.0985437
TCGA-56-5898	555	0	0.0240793	0.0355972	0.0113719	0.0844331	0.039727	0.00875522	0.011039	0.0337444	0.0034079	0.0232746	0.786508	0.0532683	0.00852195	0.147352	0.0225253	0.462892	0.0159929	0.0282399	0.0394756	0.0142344	0.0711125	0.0195984	0.379686	0.0166983	0.117619	0.0381123	0.0241106	0.120107	0.042637	0.0232256	0.0215694	0.0877713	0.120124	0.0455413	0.0269962	0.0213961	0.0186916	0.0454168	0.134452	0.0263776	0.0333233	0.0502557	0.0290254	0.0287313	0.0543969	0.0443307	0.111214
TCGA-43-6143	699	0	0.0374886	0.0416228	0.0178196	0.0715383	0.0298929	0.0165628	0.0148532	0.073779	0.00887276	0.0232507	0.865348	0.0537907	0.0104051	0.113576	0.0297736	0.0581233	0.010463	0.0417935	0.0549533	0.0173415	0.0795398	0.0225456	0.0369498	0.0323613	0.0554227	0.0417625	0.0399996	0.0670652	0.0332979	0.0328451	0.0216913	0.0787962	0.0734798	0.0606107	0.0264267	0.0222176	0.0208289	0.0380744	0.119913	0.0310564	0.0291189	0.0379203	0.0331462	0.070772	0.066917	0.036728	0.105674
TCGA-NK-A5CT	1997	0	0.0238113	0.0324946	0.0155127	0.0596217	0.0720943	0.0193798	0.0125272	0.0344933	0.0434804	0.0319524	0.663063	0.0226248	0.0147695	0.0168056	0.0872158	0.0620628	0.0229521	0.027126	0.0500573	0.0168188	0.0287983	0.0285955	0.310228	0.0454903	0.101201	0.0413574	0.0336116	0.142208	0.0238385	0.0270923	0.0316879	0.032976	0.0215645	0.022486	0.0325781	0.0236385	0.0197655	0.0190062	0.0218999	0.0352298	0.0383419	0.0410421	0.0406131	0.0495844	0.0417996	0.0389007	0.0532965
TCGA-43-A56V	366	0	0.0286939	0.0328161	0.0156641	0.050993	0.053615	0.0188734	0.0137342	0.0240863	0.0165926	0.02917	0.566965	0.0188924	0.0125537	0.0124028	0.0988769	0.182477	0.0175632	0.0218539	0.0528267	0.0219807	0.028999	0.0282902	0.21443	0.0308515	0.0992674	0.0384673	0.0329707	0.197834	0.0274912	0.0262621	0.023205	0.0257784	0.018459	0.0213766	0.0268096	0.0172543	0.0223381	0.0211589	0.0221839	0.040018	0.0299569	0.0483283	0.0487014	0.0493653	0.0398199	0.0291665	0.0484501
TCGA-85-A4CN	1038	0	0.0336853	0.0493532	0.0134063	0.0902528	0.0572716	0.0171246	0.01507	0.0600666	0.0382988	0.0341009	0.864226	0.0336216	0.0102802	0.0313049	0.0829375	0.306117	0.022244	0.0392529	0.0796518	0.0184711	0.0560699	0.0270755	0.499177	0.0362156	0.104078	0.0574836	0.032628	0.182963	0.0575865	0.0259938	0.0197709	0.0530792	0.0329623	0.0785323	0.0347026	0.0289267	0.0250612	0.037903	0.0720295	0.057355	0.0360957	0.0565273	0.0670692	0.0652129	0.0613994	0.0767342	0.0405708
TCGA-63-A5MR	2716	0	0.022478	0.0395911	0.0138146	0.071276	0.0499668	0.0184166	0.0178748	0.0219647	0.0298573	0.0319997	0.752562	0.0225724	0.0158073	0.013922	0.116395	0.142129	0.0129497	0.0343083	0.0444314	0.0175539	0.0339373	0.0212849	0.382197	0.0248782	0.0720168	0.0606256	0.0280774	0.210733	0.0285437	0.0230332	0.0238693	0.0337839	0.0165549	0.0266516	0.0251808	0.0242828	0.0275464	0.0192735	0.0189855	0.0475165	0.0282988	0.0446737	0.0336262	0.0609239	0.0453161	0.0380206	0.0408671
TCGA-56-7730	198	1	0.0259705	0.0431553	0.0114238	0.093863	0.0292033	0.0151046	0.017061	0.0632772	0.0118486	0.0249745	0.788477	0.0599292	0.00942318	0.295373	0.0334583	0.738435	0.015668	0.0218516	0.026566	0.0189787	0.0552148	0.0198893	0.356305	0.0235068	0.124581	0.04517	0.0382431	0.185577	0.0329313	0.0217909	0.0200726	0.0497255	0.184269	0.0464974	0.0264228	0.0263679	0.0220091	0.0535312	0.173546	0.0289303	0.0286588	0.0635431	0.0334795	0.0419594	0.0561715	0.0296105	0.112136
TCGA-98-A53J	630	0	0.0196403	0.043552	0.0187381	0.07497	0.0747428	0.0236257	0.0198447	0.0283165	0.0275468	0.0289066	0.890955	0.0236607	0.0143085	0.0183833	0.133484	0.357699	0.0125829	0.0351033	0.0514037	0.0220079	0.0400557	0.0243697	0.364484	0.0214526	0.0842504	0.0838494	0.0327105	0.136351	0.0265644	0.0300703	0.0198786	0.0364591	0.0141362	0.0264592	0.030314	0.0229402	0.0303843	0.0203361	0.0293342	0.0593791	0.0334469	0.0420092	0.0459628	0.0560748	0.0490058	0.0384021	0.0573163
TCGA-37-A5EL	1143	1	0.0332097	0.0334573	0.0189535	0.0793678	0.0388542	0.025192	0.0185067	0.0332438	0.0243525	0.0214177	0.93623	0.0226044	0.0152235	0.0207597	0.0742969	0.696645	0.0142301	0.0210722	0.213403	0.0214357	0.0282282	0.0201203	0.684785	0.0199657	0.0903213	0.0621933	0.0282949	0.0874282	0.025077	0.0262736	0.0197948	0.0402399	0.0139948	0.0244215	0.0677472	0.0215953	0.0287047	0.0250887	0.0305343	0.0489115	0.0247179	0.0387255	0.0485236	0.0430216	0.0422735	0.0243784	0.0532298
TCGA-85-7843	35	0	0.025405	0.0430815	0.0123592	0.078103	0.0273183	0.0162088	0.0130765	0.0630789	0.00656053	0.021057	0.797088	0.0577456	0.00941247	0.210542	0.0395473	0.135394	0.0122571	0.0297191	0.0472466	0.016386	0.0559821	0.0183478	0.388725	0.0160571	0.0602767	0.0380897	0.0300571	0.111264	0.0409194	0.0247997	0.112277	0.072258	0.160226	0.106531	0.0266387	0.0278977	0.0209146	0.0493411	0.163393	0.0339313	0.0331686	0.0555475	0.064576	0.035283	0.0527532	0.208442	0.126635
TCGA-85-A4JB	942	0	0.0338299	0.0299419	0.0127806	0.0929349	0.0716008	0.0195713	0.0145837	0.0334657	0.0311826	0.0371205	0.552983	0.0283258	0.0107913	0.0551458	0.0565664	0.606191	0.0205346	0.0305281	0.0709777	0.0188344	0.0471577	0.0288842	0.17873	0.0324661	0.0736896	0.0400197	0.0497616	0.174026	0.0625994	0.0230949	0.022004	0.0603069	0.0436372	0.0387607	0.0266539	0.0306695	0.0259484	0.0338289	0.0636178	0.0342864	0.0391419	0.0492616	0.0577515	0.0535848	0.0540763	0.0410794	0.05134
TCGA-18-3417	1097	1	0.0183557	0.0336888	0.00871982	0.0601547	0.03954	0.0133602	0.011791	0.0228666	0.0434359	0.0536969	0.832936	0.0199125	0.00990971	0.164214	0.0311135	0.548974	0.0243873	0.0239901	0.0885843	0.0140135	0.0366075	0.0235525	0.470477	0.0108108	0.0751659	0.0459047	0.0306141	0.380259	0.0313078	0.0205111	0.0176869	0.0672122	0.0537255	0.0405805	0.0218235	0.0295283	0.0184856	0.0305203	0.111796	0.0253048	0.0257784	0.0548792	0.0392611	0.0286302	0.0698741	0.034018	0.10167
TCGA-34-8455	123	1	0.0284989	0.0453329	0.0117245	0.0629467	0.0391486	0.0134007	0.013151	0.0486974	0.00817112	0.027694	0.880681	0.0649329	0.00913	0.223815	0.128737	0.0800649	0.0157708	0.0267336	0.058448	0.0141611	0.0729191	0.0207683	0.371262	0.0263373	0.261224	0.0458448	0.0288928	0.16678	0.0297431	0.02942	0.0260655	0.0591424	0.112233	0.0601393	0.0513992	0.0215837	0.0246626	0.0509685	0.0991815	0.0568401	0.0259614	0.0557205	0.0644957	0.0480748	0.0712505	0.0394249	0.119993
TCGA-85-A512	465	0	0.0246466	0.0307658	0.0123382	0.0627156	0.0361393	0.0139644	0.0150424	0.0116099	0.0429666	0.0217413	0.896367	0.0186193	0.0124442	0.0102243	0.102498	0.602768	0.0241526	0.0359596	0.0535811	0.0190225	0.0306062	0.023743	0.426607	0.021178	0.0726521	0.0399797	0.0276105	0.67102	0.0205387	0.029828	0.0250542	0.0393778	0.0140864	0.025196	0.0308918	0.0204181	0.0139354	0.0161036	0.0238024	0.0342934	0.0303462	0.0543611	0.0406923	0.0391615	0.0394808	0.328414	0.0480155
TCGA-96-A4JL	842	0	0.0209914	0.0445363	0.0115154	0.0664386	0.166728	0.00861698	0.0124153	0.0213286	0.0159052	0.0290298	0.886831	0.0213537	0.00988092	0.0962447	0.0867565	0.490919	0.0215852	0.0356845	0.123062	0.014039	0.0633351	0.0193484	0.423993	0.0154923	0.519271	0.0612704	0.0294059	0.534519	0.0287003	0.0244874	0.0189922	0.0595926	0.0494009	0.0270424	0.0261897	0.0732105	0.0158733	0.0615918	0.0744392	0.0345635	0.0254542	0.0376047	0.0564664	0.0392895	0.0533075	0.278081	0.0666483
TCGA-85-A5B5	111	0	0.0378759	0.0323864	0.0155444	0.0664917	0.0532252	0.0210718	0.01755	0.0347733	0.0269375	0.0234055	0.745724	0.0191472	0.0152564	0.0161676	0.100663	0.504705	0.0146536	0.0232409	0.0746616	0.0162985	0.0355009	0.0204249	0.303136	0.0325149	0.0574929	0.0561125	0.0265193	0.103836	0.0254502	0.0226099	0.0252575	0.0461844	0.0173919	0.0300958	0.0236188	0.0261308	0.023432	0.0234844	0.041486	0.0381979	0.0366793	0.044407	0.0385049	0.042243	0.0364038	0.0304594	0.0392161
TCGA-63-A5ML	1386	0	0.0239289	0.0331354	0.0169623	0.068736	0.041799	0.0161629	0.0172038	0.0254827	0.017006	0.0265149	0.86828	0.0197823	0.0158379	0.009967	0.0747786	0.602286	0.0144837	0.027136	0.0539215	0.0192063	0.0357429	0.0229941	0.368832	0.0245859	0.0699556	0.0584108	0.0374286	0.116113	0.0273707	0.0239992	0.0223083	0.0386257	0.0226418	0.0286906	0.0319522	0.0240875	0.0204934	0.0235309	0.0343822	0.0428871	0.0349413	0.0460061	0.0378524	0.0648446	0.0500722	0.0262958	0.0399854
TCGA-39-5037	1690	0	0.0192454	0.0316528	0.013845	0.0775661	0.0319286	0.00838364	0.00933158	0.0244821	0.0316813	0.0349338	0.913861	0.0231715	0.00844314	0.165101	0.115211	0.448196	0.0191694	0.0196359	0.0368158	0.0139596	0.041239	0.0207398	0.626461	0.0192539	0.088317	0.0387798	0.022623	0.102842	0.0278034	0.0231605	0.0215358	0.0528278	0.0559232	0.0469872	0.027973	0.0212628	0.0151774	0.0537546	0.137674	0.0215999	0.0190097	0.0442943	0.037821	0.0265399	0.0462596	0.0328242	0.0655891
TCGA-NC-A5HH	37	0	0.0255559	0.0446536	0.0183182	0.0640192	0.0526991	0.0208493	0.0175276	0.0328156	0.0152017	0.0229293	0.524357	0.0184642	0.0149177	0.0142522	0.107749	0.0449289	0.0171054	0.0315847	0.0640258	0.0225277	0.0416332	0.0225878	0.668226	0.0277085	0.0461956	0.0510127	0.0256367	0.0557598	0.019587	0.02592	0.0199936	0.0490858	0.0193061	0.0212319	0.0266919	0.0212133	0.0185254	0.0209791	0.0213862	0.0457935	0.0243453	0.0466335	0.0504618	0.057529	0.0495381	0.0291754	0.0387321
TCGA-77-8007	198	1	0.0272044	0.0458914	0.0151758	0.0584015	0.0532423	0.0197368	0.0165237	0.0719049	0.0428658	0.0274639	0.823667	0.0488534	0.011813	0.0909392	0.145872	0.545338	0.0216866	0.0244738	0.420477	0.0185714	0.0629242	0.0257406	0.285821	0.029891	0.271917	0.0311026	0.0290359	0.305986	0.0477267	0.0260913	0.302863	0.0670378	0.0746204	0.0552046	0.0317214	0.0257791	0.0240909	0.0558597	0.110697	0.0434017	0.0316616	0.0500723	0.0656769	0.0483291	0.0572826	0.0280377	0.0901107
TCGA-77-8133	1640	1	0.0252264	0.0643323	0.0133383	0.0754096	0.0405092	0.0145195	0.012448	0.0391664	0.0145694	0.0221048	0.820928	0.0647759	0.0100031	0.0809087	0.0402903	0.531358	0.0129137	0.0311503	0.0580129	0.0154576	0.0554282	0.0212342	0.508237	0.0160441	0.0744794	0.0416551	0.0303264	0.165832	0.0360544	0.0244214	0.018326	0.0528334	0.086289	0.0497756	0.0213627	0.0240669	0.0181955	0.0249521	0.156095	0.0358751	0.0273827	0.0359507	0.0524419	0.0231409	0.0424003	0.0336019	0.0653125
TCGA-33-4583	4601	1	0.0193482	0.0431949	0.0099534	0.0665282	0.0291909	0.00969898	0.00899367	0.0362899	0.0331149	0.0294518	0.914431	0.0454341	0.00882415	0.131619	0.0247796	0.0819529	0.027052	0.0212508	0.0239583	0.013703	0.0611261	0.0192452	0.595625	0.0104631	0.0822812	0.037258	0.0238188	0.404549	0.0219706	0.0195568	0.0223129	0.0466905	0.0554555	0.0389266	0.0248617	0.0302863	0.0166794	0.0355042	0.0840638	0.0399288	0.0219963	0.0502718	0.0268778	0.0233201	0.0537818	0.0323906	0.075029
TCGA-34-5927	1361	0	0.0290289	0.0306093	0.0125659	0.064994	0.0368761	0.0243387	0.0176894	0.0509936	0.0771556	0.0287009	0.849142	0.0473261	0.0133502	0.244186	0.0360958	0.705963	0.00866287	0.0241232	0.0525611	0.0215642	0.0575483	0.0238478	0.334788	0.00382435	0.0753277	0.0375746	0.0403176	0.103695	0.027709	0.0285013	0.0213879	0.0715925	0.196185	0.0206921	0.0333298	0.0277552	0.01909	0.0598293	0.134851	0.0450171	0.0284791	0.0547141	0.0469241	0.0437737	0.0811343	0.0567162	0.056126
TCGA-98-A53A	552	1	0.0314618	0.0361864	0.0124808	0.0762207	0.0511519	0.0148095	0.0185092	0.0401519	0.0204358	0.0373885	0.865938	0.0261851	0.0111904	0.0288742	0.0818087	0.075062	0.0167821	0.0289256	0.0759023	0.0158356	0.0471765	0.0287404	0.0940633	0.0233317	0.0884673	0.06838	0.0262726	0.124747	0.0405385	0.0348215	0.0206272	0.0341581	0.0441409	0.0597155	0.0294242	0.0300813	0.022899	0.0532375	0.0408769	0.0466329	0.0310151	0.0735813	0.0599554	0.0699564	0.0546948	0.0437369	0.0556529
TCGA-60-2704	1154	1	0.0305951	0.0444172	0.0154559	0.0985381	0.0324392	0.0140586	0.0136106	0.0368495	0.00616765	0.0252505	0.822545	0.0604934	0.011024	0.214476	0.0519304	0.345811	0.0127468	0.0393543	0.0904632	0.0137193	0.0864935	0.0241764	0.294876	0.0206323	0.140073	0.0407505	0.0344525	0.204431	0.0296971	0.0203988	0.0216799	0.0862508	0.147057	0.0444154	0.0260003	0.0231603	0.0204232	0.102849	0.152746	0.0438678	0.0277052	0.0720294	0.0336834	0.0282077	0.0586691	0.0323803	0.194438
TCGA-85-7699	1001	1	0.026276	0.0521475	0.0120887	0.0878421	0.061098	0.0158859	0.0132606	0.0367639	0.0360413	0.0232256	0.795428	0.0631273	0.0108523	0.230041	0.026732	0.613691	0.0178616	0.030697	0.0494845	0.0123874	0.0761067	0.0219618	0.538856	0.0258539	0.127325	0.0297123	0.0277996	0.138859	0.0595555	0.0240823	0.0297771	0.116187	0.130799	0.047283	0.0312927	0.0287865	0.0311235	0.0529322	0.153278	0.0503904	0.0301275	0.0708152	0.058225	0.0573317	0.0593541	0.031951	0.094642
TCGA-85-6560	1259	0	0.0439968	0.0671134	0.0144752	0.0793781	0.0588356	0.0192137	0.0152367	0.0841922	0.0285672	0.0283432	0.893995	0.0855203	0.0119847	0.158527	0.0399437	0.592075	0.0153873	0.039969	0.114739	0.0155304	0.0740985	0.0249428	0.197278	0.0218884	0.627057	0.0498976	0.0790308	0.643393	0.0319656	0.029668	0.0273191	0.259152	0.140467	0.059332	0.0571692	0.0281936	0.0232714	0.0587844	0.106315	0.0452948	0.034417	0.0635308	0.0651696	0.0510215	0.056411	0.170083	0.132082
TCGA-NK-A5D1	511	0	0.0234811	0.0303153	0.0136275	0.0690457	0.0492065	0.028576	0.0182262	0.0384199	0.0381283	0.0258472	0.725505	0.0231147	0.0145254	0.0195213	0.0923452	0.783581	0.0133128	0.0244343	0.0744813	0.0166513	0.013767	0.0264697	0.0192295	0.0220706	0.0851898	0.0495062	0.0352891	0.0608567	0.0268508	0.0297447	0.0222812	0.0376658	0.0210068	0.028328	0.0266128	0.024114	0.0198444	0.02971	0.0394596	0.041633	0.0273342	0.0357892	0.0504902	0.0468246	0.0392576	0.0253798	0.0724107
TCGA-85-A4QQ	927	1	0.0231517	0.0380276	0.018248	0.068388	0.0467507	0.0123656	0.0126127	0.0272119	0.0232623	0.0362518	0.802827	0.0384581	0.0143828	0.045091	0.0526281	0.187408	0.0306133	0.0323454	0.331598	0.0166809	0.0352368	0.0299196	0.283141	0.0545383	0.101002	0.0267381	0.0298622	0.167184	0.0407652	0.0270978	0.0272606	0.0606611	0.0372999	0.0287931	0.0283775	0.0268256	0.0312161	0.0791528	0.0991076	0.0329522	0.0233442	0.0367289	0.0435114	0.0324574	0.049073	0.0405573	0.0509884
TCGA-33-4582	3149	1	0.0189579	0.0333173	0.0102352	0.0679801	0.0464273	0.0188768	0.0129363	0.0275962	0.0355717	0.0261852	0.389554	0.0502819	0.00947332	0.19846	0.0529047	0.0898004	0.0157513	0.0226387	0.0200149	0.0163842	0.048547	0.0172723	0.157308	0.0184205	0.0628361	0.0478134	0.0345848	0.0940484	0.0303603	0.0258363	0.0198747	0.0464317	0.0506199	0.0325615	0.0192906	0.0234354	0.0130779	0.0251757	0.111061	0.0267908	0.0215647	0.0522082	0.0572965	0.029422	0.0558627	0.0336544	0.0757255
TCGA-L3-A524	490	1	0.0361531	0.0397386	0.015744	0.105023	0.0411349	0.0162004	0.0135245	0.0247022	0.0315019	0.0318115	0.84267	0.043065	0.0125528	0.0289595	0.0994305	0.639142	0.0139295	0.0414709	0.0587278	0.0188291	0.0323098	0.0267591	0.114565	0.0369936	0.0825017	0.046402	0.0348946	0.216557	0.0469262	0.0255554	0.0228984	0.0990949	0.0481596	0.0255426	0.0413835	0.026864	0.0204545	0.120375	0.0645287	0.041286	0.0306204	0.0502029	0.0553581	0.0536634	0.04783	0.0351097	0.133879
TCGA-39-5024	2510	0	0.031228	0.051348	0.014787	0.0746279	0.0740915	0.0249215	0.012567	0.0573229	0.0152047	0.028619	0.787643	0.0714309	0.011701	0.187737	0.0459355	0.438964	0.00705624	0.0302098	0.0759255	0.014471	0.0668028	0.0203523	0.258297	0.0192512	0.115146	0.0479448	0.0386478	0.207547	0.0323578	0.0247924	0.0190646	0.0729938	0.135791	0.0636768	0.0318716	0.0335156	0.0183767	0.0332234	0.125475	0.0536606	0.0371394	0.051912	0.0442493	0.0519708	0.0700823	0.0426902	0.120838
TCGA-77-8146	3189	0	0.0207236	0.0641463	0.0119621	0.0814911	0.0462441	0.0152484	0.0109667	0.0411277	0.0203726	0.0236352	0.767972	0.0595789	0.0114274	0.149983	0.0505849	0.116404	0.0165174	0.0389278	0.0518159	0.0144609	0.0620251	0.0205095	0.128338	0.0229719	0.118711	0.0341899	0.0261373	0.117007	0.034711	0.0208689	0.0225428	0.0741016	0.104236	0.050785	0.0215396	0.020906	0.0262512	0.0443415	0.143963	0.0294182	0.0265712	0.0340107	0.0268584	0.0306418	0.0451387	0.0432554	0.0926866
TCGA-77-8144	833	0	0.02758	0.0458492	0.0120628	0.0896573	0.054634	0.015429	0.0140885	0.0471539	0.00528527	0.0317343	0.827299	0.0628324	0.0120798	0.206208	0.0526705	0.61209	0.0211771	0.0335528	0.0554946	0.0131309	0.0721161	0.0212842	0.412806	0.0282927	0.0443118	0.0484076	0.047119	0.153772	0.0413739	0.0202232	0.02422	0.106382	0.162696	0.086264	0.0258191	0.0252997	0.0218434	0.0454948	0.139382	0.0568991	0.0319597	0.0649841	0.0511759	0.0401943	0.0877955	0.393749	0.139086
TCGA-77-A5GH	1182	0	0.0208427	0.0356176	0.0189157	0.054944	0.049007	0.021237	0.0141037	0.0269306	0.00538287	0.445063	0.900884	0.0151979	0.0171879	0.0110711	0.143864	0.502872	0.0107237	0.027996	0.0600132	0.018731	0.0352851	0.0203955	0.245352	0.0313455	0.0892144	0.0558381	0.0229003	0.228563	0.0222006	0.0283281	0.0236321	0.0574427	0.0257004	0.0212435	0.025609	0.0233754	0.0226368	0.0234011	0.0254364	0.0551207	0.0277615	0.0393627	0.0460093	0.0569913	0.0503122	0.0365452	0.0372491
TCGA-56-7822	532	1	0.0220715	0.0681474	0.011603	0.0834858	0.0329821	0.0156131	0.0136587	0.0600234	0.0140722	0.0241296	0.80306	0.0642534	0.0112054	0.254703	0.0300198	0.118216	0.015175	0.0368503	0.0514283	0.0163498	0.0534131	0.0201879	0.377045	0.0211242	0.201649	0.0317126	0.0291505	0.209958	0.0352653	0.0230323	0.0195453	0.0834749	0.152854	0.0569822	0.0326777	0.0315383	0.0205855	0.0638861	0.191298	0.0391444	0.0294151	0.0769522	0.0369431	0.0418456	0.0459544	0.0324437	0.149721
TCGA-52-7811	266	1	0.0354514	0.0461638	0.0108092	0.0865562	0.0372614	0.0169022	0.0114268	0.0409585	0.0133026	0.0240873	0.618185	0.056277	0.011012	0.223524	0.0326765	0.451033	0.0195025	0.0251942	0.047293	0.0137507	0.0735584	0.0202102	0.218218	0.020223	0.130778	0.0346371	0.0383126	0.150986	0.0423095	0.0210794	0.0271701	0.0755066	0.126137	0.0893878	0.0330232	0.0259735	0.018914	0.0306172	0.145354	0.0329592	0.0331245	0.055034	0.0798642	0.0388301	0.0443432	0.0370296	0.0944022
TCGA-85-8048	765	0	0.026952	0.0575545	0.0118138	0.0793908	0.0589619	0.0143655	0.0116068	0.0656151	0.0345391	0.026604	0.829502	0.0624085	0.0107601	0.128545	0.0440215	0.522996	0.0137539	0.0300605	0.0435195	0.0151581	0.0512626	0.0218966	0.283967	0.0172779	0.117615	0.0319494	0.0326092	0.192256	0.0450765	0.0210419	0.0221793	0.0479383	0.0772132	0.0593148	0.0209003	0.0177313	0.0236179	0.0304931	0.122731	0.0393814	0.024656	0.058774	0.056899	0.038909	0.0618976	0.0409553	0.0707672
TCGA-85-A53L	377	0	0.0358833	0.0301253	0.0154191	0.0569805	0.0543555	0.0202005	0.0166936	0.0321598	0.0453204	0.0228813	0.829636	0.0212018	0.0126797	0.0116511	0.0957149	0.522892	0.0105727	0.0202512	0.0798051	0.0214848	0.0288519	0.0193839	0.220773	0.0230037	0.0468448	0.072969	0.0361765	0.192343	0.0267849	0.0291991	0.0198738	0.0528667	0.0172251	0.0284049	0.023146	0.0251751	0.0227471	0.0206613	0.02458	0.0516142	0.0285205	0.0521289	0.0488606	0.0556599	0.0453384	0.0313221	0.0397926
TCGA-39-5019	3387	0	0.0372545	0.0404438	0.013797	0.099039	0.0440469	0.012883	0.0121223	0.0420696	0.0230255	0.0273979	0.796017	0.071228	0.0136038	0.27533	0.0499773	0.528611	0.0201587	0.035194	0.0555737	0.0189087	0.0687011	0.0262769	0.379973	0.0164352	0.143852	0.0536909	0.0416357	0.192524	0.0494109	0.0263338	0.0196473	0.079634	0.180367	0.0556613	0.0429151	0.0286344	0.0287617	0.0440654	0.105655	0.0429259	0.0318256	0.0419554	0.046671	0.0536798	0.0469797	0.0438729	0.113567
TCGA-63-A5MB	3123	0	0.0228597	0.0314774	0.016913	0.0487441	0.0508938	0.0209768	0.0165593	0.0352264	0.0298528	0.0335652	0.944587	0.0177461	0.012844	0.0154683	0.119141	0.639204	0.0356905	0.0258615	0.0515364	0.0215687	0.0250272	0.0267623	0.0835714	0.0286381	0.115793	0.055785	0.0322203	0.0978293	0.0214197	0.027577	0.0249389	0.0414337	0.0139089	0.0160924	0.0298161	0.0224123	0.0200425	0.0216433	0.0314339	0.034249	0.0253062	0.047085	0.039113	0.040528	0.0452635	0.0355145	0.0447837
TCGA-98-A53I	565	0	0.0329705	0.0324827	0.0183646	0.0757315	0.0696198	0.0218414	0.0127804	0.0479227	0.0415326	0.0337854	0.873413	0.0269533	0.0107999	0.029	0.0642694	0.481223	0.0241866	0.0360305	0.0740982	0.0204728	0.0620766	0.032765	0.330177	0.0448811	0.115898	0.0439753	0.0363634	0.163651	0.109079	0.0232283	0.0322183	0.091772	0.0244731	0.044975	0.0393036	0.0284024	0.0251212	0.0306328	0.0970634	0.0405373	0.025525	0.0467991	0.0570021	0.0437692	0.0584995	0.058004	0.0882592
TCGA-21-5782	962	1	0.0189167	0.0660638	0.0135622	0.0642105	0.0344693	0.0142198	0.0177394	0.0392311	0.0272081	0.0224994	0.584318	0.0488831	0.0109023	0.111069	0.0315651	0.144361	0.0125011	0.0184721	0.0485184	0.0160491	0.0532039	0.0217344	0.310458	0.0236798	0.0938626	0.0313778	0.0211499	0.195189	0.0274322	0.0269514	0.0189974	0.0579085	0.054699	0.0577337	0.0263203	0.0275363	0.0152069	0.0386841	0.104796	0.0542291	0.0261566	0.0478402	0.013564	0.0220421	0.0404841	0.0514209	0.0750727
TCGA-85-A510	482	0	0.0222311	0.0311201	0.0151005	0.0668227	0.0527037	0.0225977	0.0180985	0.0232058	0.0343563	0.0246726	0.47425	0.0172409	0.0124816	0.00567045	0.140234	0.172939	0.00967218	0.0308596	0.0896338	0.0215274	0.042295	0.0217724	0.13652	0.0310702	0.122315	0.0602287	0.0228475	0.127354	0.0210355	0.0318282	0.0220116	0.0510899	0.0151374	0.0156898	0.0222278	0.0241543	0.019725	0.0182679	0.0171428	0.060309	0.0222959	0.0418301	0.0377527	0.0558378	0.039584	0.0348477	0.0494663
TCGA-94-A4VJ	430	0	0.017594	0.0427182	0.0109194	0.0440336	0.0320524	0.0209069	0.012273	0.0251894	0.0318403	0.0349363	0.865574	0.0259278	0.0132042	0.0503566	0.104463	0.0558387	0.0176881	0.0224249	0.0498532	0.0173194	0.0243332	0.0233379	0.53524	0.0236967	0.0689718	0.0381541	0.0253701	0.0867366	0.0707071	0.0231312	0.022185	0.046792	0.0512756	0.0279148	0.024202	0.0245294	0.0221953	0.0614405	0.0659868	0.0317814	0.0192008	0.0240531	0.0448874	0.0350509	0.0273492	0.035604	0.0414839
TCGA-34-5231	1984	1	0.0281387	0.0472788	0.0124918	0.069597	0.0405496	0.0140284	0.0159308	0.0497766	0.0291197	0.024983	0.834761	0.0657128	0.0114711	0.279619	0.0358086	0.0751253	0.0136007	0.0464844	0.0593099	0.0209258	0.07533	0.0268557	0.704203	0.0383088	0.0693248	0.0456818	0.0461217	0.12673	0.0194523	0.0343331	0.0215995	0.0838845	0.17901	0.0744969	0.0337733	0.0259349	0.0265755	0.0684293	0.171588	0.036485	0.0337183	0.0473683	0.0558669	0.0516827	0.0650281	0.0417904	0.14623
TCGA-85-A50Z	493	0	0.031617	0.0356307	0.0125642	0.092701	0.0492178	0.0192801	0.0141221	0.0446721	0.0359658	0.039454	0.707959	0.0563507	0.0125568	0.0351158	0.0971926	0.409742	0.0209285	0.0398456	0.0626815	0.0170897	0.0513718	0.0323016	0.253066	0.0297323	0.0833883	0.0552218	0.0339468	0.145807	0.0470302	0.0248237	0.0306853	0.0463137	0.0215091	0.0335246	0.0337686	0.0372995	0.025601	0.0365229	0.0733807	0.0318766	0.0333634	0.037995	0.0675845	0.065347	0.0624779	0.0479142	0.0647292
TCGA-21-5783	2680	1	0.028542	0.0342157	0.0150897	0.0886106	0.0512627	0.019646	0.014483	0.0444416	0.0242211	0.0329236	0.57107	0.0510329	0.0134623	0.150582	0.0886293	0.564786	0.0230544	0.0249335	0.0755574	0.0176755	0.0534454	0.0244829	0.0530601	0.0342605	0.0958204	0.0380101	0.0279184	0.532055	0.0455756	0.0339774	0.0313603	0.0765459	0.0887477	0.0392968	0.031051	0.031093	0.0228404	0.0612856	0.0886439	0.0374661	0.0338982	0.0566658	0.0667029	0.0562285	0.0480063	0.0324685	0.125634
TCGA-52-7622	862	0	0.0332084	0.040241	0.0135813	0.0909468	0.0515322	0.0101977	0.0139073	0.0687434	0.0262658	0.0273067	0.755729	0.0692762	0.0124061	0.203888	0.0464276	0.442532	0.0239685	0.0328721	0.0499725	0.0134941	0.0829475	0.0269427	0.346861	0.0261146	0.163447	0.0469768	0.0488851	0.176152	0.0503765	0.0242623	0.0297474	0.126328	0.168627	0.0505185	0.0297993	0.0366078	0.0276688	0.0754977	0.140173	0.0516336	0.0354526	0.0602865	0.0598425	0.0431219	0.0590527	0.146458	0.163406
TCGA-46-6025	324	0	0.0407086	0.0475137	0.0135316	0.0702498	0.050575	0.0162149	0.0149851	0.0700016	0.0433441	0.0265436	0.887502	0.0670924	0.0106426	0.187023	0.0466485	0.0408406	0.0174418	0.0402568	0.115258	0.0291301	0.0675339	0.0314868	0.523002	0.0215032	0.1499	0.0611758	0.0480088	0.159145	0.0651646	0.0266777	0.0170343	0.0522484	0.0606079	0.0415652	0.0295039	0.0261386	0.0302796	0.0542029	0.0698126	0.0489741	0.0359598	0.0536107	0.048387	0.0877108	0.0585852	0.0300982	0.0983899
TCGA-22-5492	506	1	0.0209369	0.0440669	0.0123947	0.0720618	0.048841	0.00962169	0.0104241	0.0554129	0.0349766	0.0193078	0.611402	0.0367826	0.00660357	0.138862	0.0150206	0.132594	0.00966408	0.0273771	0.0527267	0.0141774	0.0622748	0.0205409	0.107794	0.0231593	0.110332	0.0292327	0.024924	0.145878	0.0391619	0.026101	0.018543	0.0979247	0.0653112	0.0458692	0.0223513	0.0255763	0.0166838	0.0379826	0.128555	0.0485674	0.0229006	0.0438631	0.0385713	0.027422	0.0620226	0.0423177	0.0637835
TCGA-63-A5MV	1100	0	0.0242455	0.0277331	0.0134967	0.0615257	0.0664217	0.0153441	0.0154906	0.0355159	0.00917945	0.0232287	0.686058	0.0266008	0.0125868	0.0137589	0.119672	0.296459	0.0131856	0.0335349	0.0596228	0.0167036	0.0384034	0.0233788	0.325669	0.020064	0.0743955	0.0551219	0.0326899	0.212375	0.0247241	0.0251535	0.0181571	0.0494165	0.0130872	0.0222811	0.0261619	0.0157555	0.023235	0.0191408	0.0246106	0.0469757	0.0293023	0.0364945	0.0380438	0.0447828	0.0385352	0.0361663	0.0487798
TCGA-56-7823	1011	0	0.0261705	0.0448007	0.0126029	0.093566	0.0338941	0.0130278	0.0157393	0.0468204	0.022773	0.0236708	0.694276	0.0735531	0.0121623	0.104021	0.0505349	0.671504	0.0204185	0.0252344	0.037883	0.017697	0.0477359	0.0204843	0.710464	0.0164877	0.0861667	0.0436695	0.042228	0.049873	0.0947468	0.0281266	0.022416	0.0412051	0.105535	0.0819979	0.0249946	0.0276001	0.0229315	0.0217895	0.0798617	0.0612415	0.0279899	0.0364486	0.0334059	0.0413349	0.0533544	0.0339779	0.0441814
TCGA-58-A46L	1723	0	0.0430485	0.0403261	0.0139843	0.0787351	0.0578491	0.0159174	0.0130717	0.0484663	0.0306321	0.0412296	0.816465	0.0267862	0.0125222	0.0566409	0.17159	0.281643	0.0237088	0.039799	0.0613374	0.0171307	0.0424448	0.0278022	0.429428	0.061921	0.0654705	0.0472736	0.0451172	0.117412	0.0366868	0.0367749	0.0242641	0.0978552	0.0366009	0.0503722	0.0380932	0.0336119	0.0297997	0.0292121	0.117014	0.0529829	0.0330575	0.0600457	0.0605796	0.0670116	0.0815577	0.0653895	0.0427246
TCGA-22-5477	1346	1	0.0225105	0.0552118	0.00989793	0.0620222	0.0279834	0.0135519	0.0107413	0.0330421	0.0368564	0.021613	0.934077	0.041758	0.00928251	0.176491	0.0289528	0.452457	0.00933555	0.0247194	0.0240165	0.0203266	0.0500278	0.018326	0.34381	0.00919586	0.092134	0.035563	0.0275329	0.0735245	0.0442791	0.0275221	0.0163394	0.100226	0.0939823	0.0765989	0.0275821	0.0207985	0.017536	0.0333808	0.178955	0.0271231	0.0275899	0.0572954	0.0278037	0.0292308	0.0639698	0.0373055	0.0781157
[truncated: 918 more columns]
