# Supplementary material for: Molecular subtypes based on DNA methylation predict prognosis in lung squamous cell carcinoma
Source: BMC Cancer. 2021 Jan 23;21:96. doi: 10.1186/s12885-021-07807-7 (PMC7825161; doi:10.1186/s12885-021-07807-7)
Supplement: Supplementary file 8 — Additional file 8. Calculating differences of each methylation sites among 7 clusters [file 12885_2021_7807_MOESM8_ESM.xlsx]

## Sheet: Sheet1
id	TCGA-39-5034	TCGA-39-5036	TCGA-68-8251	TCGA-NC-A5HQ	TCGA-43-A475	TCGA-34-5232	TCGA-77-A5GF	TCGA-22-5491	TCGA-37-5819	TCGA-85-8580	TCGA-37-A5EM	TCGA-18-4721	TCGA-63-A5MP	TCGA-77-6844	TCGA-85-8354	TCGA-63-A5MG	TCGA-43-8116	TCGA-63-A5MM	TCGA-NC-A5HN	TCGA-22-5474	TCGA-77-8153	TCGA-51-6867	TCGA-33-4566	TCGA-52-7809	TCGA-39-5027	TCGA-60-2697	TCGA-NC-A5HJ	TCGA-43-5668	TCGA-85-6175	TCGA-34-5239	TCGA-98-A53H	TCGA-85-8481	TCGA-43-5670	TCGA-52-7810	TCGA-NC-A5HK	TCGA-NC-A5HO	TCGA-43-8118	TCGA-85-8479	TCGA-85-8052	TCGA-56-8307	TCGA-39-5011	TCGA-85-A511	TCGA-21-A5DI	TCGA-85-8276	TCGA-94-A5I6	TCGA-39-5040	TCGA-77-7139	TCGA-NC-A5HI	TCGA-77-A5G1
cg01775414	0.0251293	0.0373299	0.0679111	0.0774682	0.0740652	0.131624	0.0743635	0.023975	0.0314197	0.0961156	0.0264535	0.0482926	0.0783828	0.0478085	0.0370131	0.186365	0.0886536	0.588629	0.0388652	0.0367096	0.0478142	0.016392	0.0296329	0.0333597	0.0920883	0.0969242	0.0827728	0.0610097	0.0616564	0.0323506	0.125186	0.0857916	0.0292019	0.0311244	0.0276628	0.0276627	0.0414275	0.0252901	0.0329484	0.056515	0.0502152	0.165692	0.0889585	0.178361	0.0359928	0.0546089	0.0182114	0.0500208	0.0867648
cg02780849	0.0698747	0.587486	0.575247	0.5195	0.49524	0.382948	0.713725	0.658715	0.0319295	0.37914	0.176258	0.342215	0.456078	0.681408	0.132706	0.350889	0.231058	0.302305	0.459414	0.550313	0.630523	0.714121	0.58727	0.0711167	0.537633	0.0890876	0.0719753	0.255864	0.224878	0.559328	0.161393	0.178606	0.333419	0.572102	0.622243	0.615021	0.383639	0.573457	0.369367	0.573219	0.168407	0.363414	0.427566	0.498289	0.506312	0.114927	0.759941	0.510121	0.142237
cg03522063	0.0735895	0.0741077	0.0535197	0.153092	0.0532699	0.382687	0.280665	0.0509424	0.0478049	0.0703996	0.0491355	0.498904	0.366244	0.466177	0.0613549	0.37886	0.0530365	0.503807	0.541419	0.378257	0.114211	0.0384614	0.528431	0.112988	0.0653265	0.0628313	0.0442612	0.0949503	0.220125	0.517126	0.0795448	0.0743154	0.0357201	0.0403305	0.0301794	0.041153	0.03117	0.555736	0.0401931	0.0471285	0.320368	0.0910098	0.111857	0.111662	0.0487845	0.0322744	0.403273	0.0524035	0.0468247
cg03712038	0.0569625	0.0131964	0.440493	0.360902	0.0252768	0.329305	0.0537045	0.0230362	0.0285749	0.0251357	0.0159003	0.0241264	0.0200704	0.0275099	0.0245913	0.0191479	0.0173539	0.0221221	0.0161724	0.0324656	0.0201508	0.0192468	0.57346	0.0174568	0.0166659	0.0246455	0.0276554	0.0169954	0.0381961	0.0179261	0.0715735	0.0229364	0.0148048	0.0246982	0.0183582	0.447388	0.0266723	0.0312988	0.0281934	0.0293189	0.0219449	0.0286628	0.0137609	0.363677	0.0335381	0.0196796	0.0216149	0.0147564	0.0138981
cg03954587	0.0861244	0.100845	0.149296	0.117506	0.237755	0.144148	0.0585365	0.0942428	0.101327	0.118206	0.207505	0.36608	0.168786	0.11692	0.0937749	0.121715	0.103149	0.105017	0.761352	0.0836732	0.0817617	0.16127	0.161919	0.0931066	0.132161	0.103515	0.105851	0.0888261	0.131632	0.0776667	0.273716	0.198909	0.105176	0.118428	0.135252	0.138982	0.104447	0.21242	0.127038	0.242458	0.0855209	0.235085	0.117277	0.154679	0.132889	0.119968	0.622579	0.142961	0.154967
cg05158615	0.0785565	0.282781	0.405803	0.509431	0.155722	0.471727	0.570611	0.0731191	0.0778564	0.18351	0.0661257	0.383351	0.470995	0.421465	0.136669	0.502535	0.246411	0.434712	0.859928	0.565268	0.228594	0.0813763	0.623395	0.0837404	0.340597	0.181523	0.13873	0.460535	0.40576	0.533394	0.138637	0.119064	0.14902	0.0941437	0.0731087	0.0674803	0.0852439	0.572699	0.0855512	0.125434	0.408984	0.238556	0.257894	0.188265	0.0995516	0.195264	0.541398	0.117645	0.148995
cg05589246	0.0782756	0.18874	0.0738045	0.131936	0.196765	0.319406	0.409444	0.274236	0.0783288	0.35167	0.0801812	0.465499	0.417351	0.181379	0.14956	0.218285	0.323807	0.283119	0.347854	0.35602	0.0830729	0.042051	0.556556	0.0827424	0.0879656	0.135427	0.0986401	0.160665	0.352673	0.455417	0.179481	0.128447	0.513037	0.0508116	0.516745	0.0659489	0.067172	0.633901	0.073859	0.0512744	0.316693	0.186654	0.162777	0.473769	0.0788415	0.0776795	0.157384	0.113441	0.281824
cg05788437	0.0278739	0.00597063	0.0356794	0.136341	0.138309	0.0247019	0.188108	0.015281	0.0112863	0.12334	0.134383	0.00295111	0.16828	0.0269957	0.0813781	0.184121	0.0231027	0.204508	0.189405	0.0101521	0.0599538	0.0608295	0.00641755	0.0426517	0.00698369	0.0250251	0.161659	0.0191052	0.0200058	0.0226945	0.0745802	0.0878657	0.0232259	0.0333279	0.133335	0.170197	0.139711	0.0525757	0.0148403	0.0345517	0.0213753	0.0911241	0.18742	0.0338598	0.19084	0.0674946	0.144557	0.144395	0.188458
cg06918467	0.135995	0.157819	0.259792	0.0413623	0.0560005	0.186225	0.56926	0.205378	0.0519564	0.118757	0.0472671	0.39529	0.319104	0.379359	0.077877	0.329209	0.0958598	0.372055	0.209651	0.318251	0.104453	0.0534054	0.313848	0.306622	0.043507	0.134829	0.0755601	0.371146	0.321287	0.444317	0.0950245	0.137852	0.370789	0.38396	0.483024	0.0797097	0.0598698	0.0659732	0.134778	0.0516696	0.362698	0.0949859	0.203102	0.222804	0.0762846	0.349479	0.359075	0.0497311	0.093407
cg07559730	0.106114	0.0214585	0.268827	0.268264	0.0513073	0.227598	0.409032	0.125821	0.104422	0.0767104	0.0237805	0.153305	0.192007	0.0471023	0.0446859	0.0571034	0.0437643	0.024669	0.0575675	0.0741331	0.0627716	0.110565	0.256304	0.045247	0.0450553	0.0517786	0.0576289	0.0308902	0.0715217	0.120984	0.0462482	0.0501507	0.0463497	0.0399312	0.0355128	0.345874	0.0813204	0.0530145	0.0904745	0.060324	0.0256016	0.0378252	0.0260221	0.164935	0.0445553	0.0699134	0.36284	0.0354951	0.0325634
cg07675169	0.0625016	0.393114	0.305886	0.557344	0.299335	0.419694	0.541492	0.298463	0.0970627	0.343273	0.475654	0.327501	0.161424	0.229818	0.496173	0.373451	0.364192	0.508282	0.26027	0.450874	0.468627	0.320861	0.485937	0.249127	0.47178	0.168211	0.0893518	0.20953	0.392172	0.510301	0.224867	0.349038	0.367866	0.29325	0.546453	0.532405	0.257739	0.569959	0.324485	0.217251	0.467408	0.441521	0.256763	0.424747	0.447154	0.180051	0.038209	0.347639	0.145281
cg07850604	0.0332069	0.0631167	0.082252	0.0451804	0.116694	0.0945437	0.0544696	0.042312	0.0286627	0.0862681	0.0360952	0.093284	0.0677883	0.0699252	0.023707	0.0556386	0.0614442	0.465159	0.0257727	0.0716739	0.0371798	0.0350502	0.0403701	0.0764843	0.0533472	0.0609733	0.126907	0.039822	0.378148	0.0611169	0.114308	0.0606159	0.0331045	0.0432174	0.0400693	0.0389837	0.0637122	0.0426464	0.0471057	0.0326655	0.0909444	0.0685523	0.0595284	0.0513973	0.0295146	0.0626612	0.0335555	0.0425989	0.0942436
cg09339527	0.11229	0.197103	0.188164	0.196904	0.307146	0.332982	0.1994	0.0751365	0.158244	0.255001	0.123554	0.212176	0.261459	0.08004	0.323034	0.417911	0.242667	0.154192	0.19009	0.172079	0.144087	0.130447	0.158169	0.139399	0.53661	0.252456	0.19443	0.218418	0.152079	0.150401	0.239015	0.08096	0.0709742	0.0290322	0.10472	0.0912955	0.140917	0.0907244	0.0991961	0.447197	0.135929	0.241844	0.115522	0.452053	0.118	0.151521	0.0694699	0.269507	0.290307
cg10332700	0.0240055	0.0344388	0.471132	0.564896	0.274863	0.225526	0.559144	0.252271	0.413659	0.036598	0.0110321	0.151959	0.465588	0.134759	0.672142	0.448102	0.0245098	0.0180584	0.499801	0.292644	0.0171581	0.134317	0.466177	0.0195757	0.0116257	0.0372967	0.0142127	0.00949793	0.191769	0.413502	0.0267439	0.0159744	0.010516	0.0116577	0.0786801	0.0300036	0.0493877	0.519104	0.0635061	0.334257	0.00900806	0.0514731	0.0551765	0.473786	0.0165011	0.0158089	0.679118	0.0169759	0.072626
cg11695266	0.0271053	0.0331329	0.0536935	0.0539015	0.31805	0.0630577	0.0785834	0.0324832	0.0527754	0.327796	0.0295555	0.337878	0.469326	0.0410159	0.0667059	0.367612	0.0488819	0.243643	0.462926	0.1393	0.448515	0.361919	0.398091	0.112906	0.452827	0.0603832	0.106199	0.0527765	0.0490542	0.0464377	0.0630986	0.023602	0.0292223	0.0353242	0.544947	0.1425	0.087419	0.0533181	0.0575793	0.028492	0.36745	0.192836	0.0337262	0.0469135	0.0935621	0.0359791	0.75992	0.0485162	0.0811642
cg11814446	0.0310488	0.0309707	0.0355109	0.0304521	0.0447495	0.0433213	0.0599415	0.0374656	0.0242849	0.0521428	0.0462768	0.0278445	0.344867	0.0266754	0.232233	0.0372491	0.0251234	0.0425335	0.083068	0.148574	0.048021	0.0315742	0.0414871	0.0310259	0.204508	0.0299752	0.0409403	0.0287663	0.0531082	0.103064	0.0708928	0.0670703	0.0384429	0.036133	0.114409	0.0555562	0.0390452	0.040122	0.10396	0.0372008	0.0249941	0.0544429	0.0262374	0.0803056	0.0400927	0.0332773	0.203698	0.0342922	0.0376859
cg11846236	0.151016	0.153939	0.207996	0.212156	0.183414	0.239953	0.130801	0.0636892	0.0962653	0.167963	0.204644	0.211105	0.289133	0.162408	0.0858641	0.329619	0.217262	0.113584	0.0842506	0.142144	0.147949	0.0795111	0.128705	0.260304	0.16227	0.202876	0.171965	0.494093	0.132721	0.140313	0.167146	0.176938	0.0467386	0.0643559	0.0693641	0.0845058	0.0967462	0.0526002	0.158259	0.101019	0.1432	0.255626	0.195993	0.225025	0.214355	0.523912	0.0356716	0.14702	0.191604
cg12586262	0.071425	0.0268273	0.558471	0.457893	0.0470098	0.410308	0.0588105	0.0442966	0.0235835	0.0498891	0.0345623	0.0293777	0.0395636	0.0402678	0.0479399	0.0495571	0.0408675	0.0342638	0.0358966	0.0593282	0.0325451	0.0459152	0.700189	0.0339736	0.0457245	0.0406037	0.0381424	0.0457574	0.0808832	0.051025	0.0727045	0.0519735	0.0385965	0.044436	0.0287835	0.359664	0.0724601	0.0405012	0.0412906	0.0426185	0.0339703	0.0603419	0.050506	0.413349	0.0602692	0.0322405	0.0411353	0.0419509	0.0402149
cg13739417	0.635482	0.195723	0.176127	0.146437	0.107926	0.142411	0.428732	0.0651658	0.528494	0.221189	0.208769	0.119049	0.213128	0.142175	0.11323	0.212062	0.0996432	0.174753	0.0199005	0.0742753	0.100248	0.109503	0.248715	0.236968	0.099286	0.25854	0.475784	0.319946	0.327925	0.129132	0.213715	0.220788	0.0786692	0.15696	0.180513	0.129428	0.311133	0.346795	0.212979	0.0373339	0.335214	0.227818	0.184817	0.221087	0.269031	0.577561	0.0286479	0.124323	0.248795
cg14776962	0.0481056	0.0536902	0.247785	0.0488529	0.0890831	0.0639404	0.0535473	0.0642868	0.433615	0.104712	0.0543695	0.0570227	0.0573327	0.40379	0.102269	0.358737	0.0438358	0.463997	0.0450729	0.0601282	0.509428	0.061977	0.0572172	0.0545326	0.0509334	0.0568766	0.0809008	0.348054	0.28459	0.0486733	0.0636015	0.0666452	0.0440719	0.0556814	0.0323629	0.0435927	0.0485491	0.0529456	0.131781	0.0640667	0.404163	0.0827406	0.0632549	0.0633875	0.145593	0.766922	0.0586629	0.0479421	0.0530155
cg15001381	0.0912768	0.0334886	0.278374	0.164136	0.2356	0.228342	0.181692	0.0369646	0.0789081	0.271985	0.132346	0.13848	0.265858	0.110156	0.0610605	0.265054	0.25438	0.169625	0.0960457	0.138261	0.159312	0.1148	0.0692487	0.230302	0.038622	0.279427	0.212556	0.104445	0.0900205	0.0926563	0.316738	0.215421	0.139424	0.114036	0.145878	0.137049	0.239788	0.049638	0.132681	0.119925	0.0933715	0.115627	0.199002	0.289071	0.155963	0.105874	0.0935844	0.301587	0.316362
cg16721845	-0.000683991	-0.00248721	0.0201883	0.0528959	0.016942	0.0080802	0.0757343	0.00300626	0.00603292	0.0208433	0.029308	-0.00461557	0.100786	0.0179629	0.00364925	0.0792959	0.0134964	0.0280071	0.035417	0.00953225	0.0081029	0.0147423	-0.00546974	0.00387855	0.00703051	0.00322247	0.0427267	0.000780397	0.0096479	0.00301034	0.0180866	0.00870459	0.01924	0.0157713	0.0370403	0.0467955	0.0324191	0.00959974	0.0114672	0.0200099	0.000922835	0.0263365	0.0505419	0.0197104	0.0744685	0.0139467	0.0186602	0.0392037	0.0609227
cg17136126	0.0316008	0.18646	0.0548467	0.490113	0.0498143	0.0545613	0.285655	0.423812	0.02338	0.0543582	0.057418	0.120397	0.064571	0.0436182	0.474749	0.0775805	0.0492667	0.0431651	0.375545	0.0637189	0.040131	0.100679	0.181502	0.0359246	0.032153	0.0340699	0.051998	0.0358233	0.052937	0.214801	0.0473563	0.042787	0.0453003	0.0491617	0.520713	0.47899	0.235727	0.442941	0.0552392	0.0560264	0.0396046	0.0576361	0.0417378	0.451791	0.0478397	0.0553909	0.0254651	0.0319564	0.0558585
cg17619823	0.0418475	0.10071	0.395914	0.472768	0.0883464	0.178064	0.386437	0.43095	0.0225465	0.110945	0.0223949	0.35253	0.548117	0.0255535	0.0535767	0.536922	0.136756	0.319111	0.715088	0.3041	0.445393	0.0209864	0.0479373	0.0275621	0.0301304	0.200509	0.0527359	0.0444903	0.0373163	0.237829	0.16314	0.0550924	0.014267	0.0252827	0.0330313	0.0541245	0.0281987	0.503675	0.0304636	0.0822228	0.234968	0.116136	0.0536195	0.596521	0.0464402	0.473499	0.033325	0.0858677	0.104909
cg18239753	0.0707246	0.0683274	0.302188	0.528947	0.16257	0.531946	0.685406	0.65285	0.0654842	0.100022	0.112278	0.137697	0.160364	0.0655425	0.646506	0.440331	0.50202	0.489584	0.644593	0.201362	0.155661	0.0706712	0.585633	0.09473	0.0645186	0.138187	0.124291	0.108612	0.0948624	0.467687	0.173762	0.091314	0.118235	0.238022	0.363858	0.426442	0.29345	0.270943	0.0584592	0.0514058	0.162014	0.270141	0.146506	0.526746	0.0848312	0.127282	0.110566	0.28957	0.0908175
cg19255783	0.297346	0.187653	0.238427	0.170927	0.121315	0.182955	0.172334	0.062819	0.368259	0.142675	0.280285	0.214022	0.148853	0.112469	0.0645268	0.185592	0.117432	0.17975	0.0393354	0.2009	0.1338	0.149691	0.166815	0.236764	0.0914317	0.231082	0.440061	0.490083	0.319126	0.178625	0.184741	0.314972	0.0657496	0.145051	0.271184	0.0804046	0.167319	0.0968813	0.186806	0.0710695	0.423796	0.311307	0.250153	0.267997	0.27644	0.202381	0.0961033	0.188228	0.228599
cg19326876	0.0438269	0.121247	0.352655	0.569189	0.124005	0.503555	0.45612	0.595384	0.0377026	0.0688764	0.0354373	0.370183	0.548401	0.224111	0.640265	0.314784	0.167877	0.0971192	0.612537	0.284924	0.0945572	0.196179	0.291689	0.0971188	0.0637916	0.137086	0.046996	0.0505827	0.130478	0.501076	0.0946282	0.0712134	0.100821	0.17823	0.435082	0.0721629	0.0451273	0.428759	0.0350859	0.0494745	0.0598721	0.181453	0.332536	0.468029	0.0656709	0.285758	0.230904	0.0543776	0.0716529
cg20855565	0.025369	0.0473812	0.326001	0.390281	0.195261	0.509845	0.550374	0.337416	0.0210527	0.0340424	0.134696	0.242815	0.173648	0.0458011	0.035566	0.305483	0.415775	0.369667	0.511643	0.409643	0.104172	0.289799	0.429342	0.109992	0.0128303	0.0679848	0.0494038	0.0734295	0.225929	0.470283	0.0877029	0.0349871	0.0948042	0.0392904	0.426455	0.288745	0.0954823	0.217746	0.0296627	0.109626	0.241148	0.0294206	0.241273	0.297825	0.0335541	0.0469852	0.47636	0.165654	0.084615
cg21331821	0.0357868	0.0357957	0.410012	0.590557	0.256013	0.370391	0.67976	0.663486	0.447865	0.110935	0.104057	0.324728	0.338618	0.382955	0.258694	0.50333	0.306969	0.36665	0.936428	0.210012	0.457435	0.0386818	0.615307	0.208663	0.0216831	0.227516	0.055863	0.373501	0.172765	0.302576	0.0580978	0.0548769	0.291069	0.042792	0.0365527	0.203252	0.466728	0.485688	0.214453	0.328874	0.0620524	0.120319	0.215476	0.468361	0.181696	0.0379764	0.820076	0.537123	0.12207
cg21663122	0.0296442	0.0347315	0.0332386	0.0275889	0.0597775	0.0348518	0.0336391	0.0335026	0.0336591	0.0603503	0.0299594	0.0407591	0.0330433	0.325825	0.0452945	0.280847	0.0292836	0.337739	0.0299924	0.0322404	0.416171	0.0257458	0.0268577	0.03896	0.0437306	0.0552515	0.0574728	0.394227	0.280854	0.0386695	0.0656077	0.0451637	0.0254908	0.0294018	0.0217246	0.0274868	0.0483626	0.0348167	0.0317104	0.0363789	0.279051	0.0540684	0.0329096	0.032464	0.0326966	0.587599	0.0354756	0.027514	0.0317972
cg23054883	0.102074	0.106896	0.170311	0.161081	0.205684	0.261818	0.14292	0.0610675	0.060625	0.212049	0.103191	0.171687	0.181319	0.0819326	0.0813362	0.422443	0.222735	0.367961	0.125616	0.136657	0.105693	0.044303	0.437295	0.114819	0.0721547	0.218121	0.124406	0.446158	0.369732	0.102126	0.17757	0.144872	0.0525682	0.0475469	0.233882	0.0742006	0.0743349	0.117726	0.0786354	0.0693639	0.308702	0.284736	0.0963071	0.231579	0.113867	0.517265	0.104268	0.167102	0.241024
cg23274123	0.114676	0.0461387	0.0237463	0.148812	0.0572248	0.0273078	0.194094	0.0314113	0.0454328	0.0352381	0.111023	0.0315959	0.17906	0.0235907	0.0209024	0.26756	0.0278725	0.0824508	0.0931722	0.05651	0.0384172	0.0138039	0.0493547	0.0151731	0.025713	0.0197171	0.132701	0.0311223	0.0408335	0.0181799	0.0461448	0.0278184	0.0100288	0.0351768	0.0875449	0.169893	0.0469863	0.0259655	0.0195982	0.0209416	0.11508	0.125608	0.0855167	0.0190776	0.194113	0.0161366	0.0633813	0.105633	0.184284
cg24402880	0.444615	0.217459	0.261082	0.177236	0.301077	0.254745	0.199761	0.145321	0.507716	0.203935	0.252805	0.341878	0.179643	0.163586	0.110242	0.227366	0.211097	0.277205	0.0513352	0.32584	0.156851	0.242445	0.213845	0.30602	0.156744	0.305932	0.513775	0.562044	0.363204	0.265764	0.463847	0.365021	0.12107	0.170603	0.363904	0.125727	0.261074	0.13699	0.242613	0.100352	0.486748	0.423393	0.290565	0.390219	0.331732	0.261177	0.13579	0.232025	0.265207
cg24892510	0.127227	0.0554537	0.234961	0.291336	0.165937	0.351062	0.359474	0.400833	0.217043	0.135655	0.0295887	0.303597	0.447423	0.168057	0.231181	0.363255	0.0816313	0.137288	0.395898	0.312139	0.0881826	0.188907	0.208692	0.0508959	0.252675	0.0721627	0.0910215	0.0726994	0.205236	0.422024	0.0837098	0.132162	0.0651531	0.0376106	0.0581295	0.130637	0.275746	0.596298	0.0440323	0.287278	0.0493187	0.110601	0.0427175	0.240754	0.0301618	0.0645295	0.334087	0.0432319	0.076539
cg25228126	0.10245	0.280917	0.150629	0.509251	0.297047	0.327111	0.331725	0.113815	0.0766449	0.356056	0.0565641	0.412462	0.236631	0.108253	0.116036	0.414	0.101901	0.371726	0.47491	0.293972	0.189712	0.422957	0.615375	0.414477	0.300314	0.149984	0.097133	0.122405	0.16928	0.119441	0.105883	0.391296	0.086193	0.0949609	0.346801	0.429829	0.145785	0.471691	0.101037	0.0999739	0.0558206	0.126836	0.0780335	0.430523	0.148417	0.435016	0.719223	0.412345	0.122609
cg25533774	0.286755	0.111662	0.0641131	0.0982071	0.151278	0.239858	0.0847787	0.0402304	0.0501036	0.148436	0.0607057	0.190497	0.123654	0.048412	0.0326885	0.137066	0.156785	0.374053	0.0405209	0.109413	0.065335	0.0693854	0.2856	0.0824862	0.0678521	0.227376	0.165019	0.429778	0.37268	0.0507855	0.181649	0.121123	0.0671556	0.0461896	0.490167	0.0863998	0.0794989	0.161709	0.0943185	0.113204	0.208971	0.091569	0.110043	0.115723	0.0528042	0.536921	0.0427171	0.104439	0.107652
cg25856383	0.0218664	0.283938	0.390567	0.0581193	0.0404374	0.0551954	0.0327524	0.0234308	0.0285641	0.21094	0.0240625	0.350062	0.389925	0.0676543	0.321474	0.0975559	0.0351907	0.358425	0.499496	0.031693	0.0338299	0.467495	0.0676087	0.4882	0.642047	0.0634479	0.060406	0.0327548	0.0277946	0.0336234	0.0366755	0.321363	0.334975	0.0315147	0.185954	0.0357892	0.244319	0.0671319	0.0338539	0.0430925	0.0136866	0.220671	0.0499121	0.0577693	0.0379693	0.074424	0.772685	0.0493859	0.0556678
cg25983380	0.0761781	0.143281	0.303408	0.408671	0.314183	0.354079	0.461092	0.291075	0.0541554	0.399494	0.10833	0.347487	0.469495	0.51614	0.239112	0.444817	0.16164	0.568194	0.649299	0.283409	0.168345	0.199384	0.326391	0.114265	0.405923	0.276913	0.285222	0.190209	0.152596	0.304581	0.185756	0.181503	0.103693	0.127144	0.185289	0.167176	0.132273	0.378443	0.187106	0.0592295	0.389409	0.088003	0.328279	0.0846006	0.264856	0.0693804	0.264593	0.161105	0.336728
cg26117023	-0.00162251	0.467926	0.238091	0.60884	0.308361	0.340141	0.530605	0.472868	-0.00331419	0.415346	0.00194163	0.35464	0.508171	0.423947	0.718579	0.34239	0.342662	0.0379234	0.538993	0.30186	0.651651	0.0073421	0.57604	0.195914	0.560098	0.0023079	0.00214559	0.0522581	0.290222	0.069758	0.0244419	0.267602	0.512294	0.108305	-0.00252593	0.565218	0.362392	0.561138	0.356147	0.00916983	0.227032	0.290708	0.411629	0.415159	0.00483944	0.0139943	0.622048	0.499522	0.0221833
cg26309134	0.447067	0.109318	0.540206	0.660179	0.36735	0.481644	0.654102	0.608499	0.00946101	0.100755	0.0224518	0.442592	0.508264	0.652728	0.759356	0.440614	0.426912	0.436132	0.768304	0.574287	0.637335	0.693727	0.395779	0.0381617	0.0349074	0.0938461	0.0232583	0.0255284	0.0286011	0.608822	0.0683839	0.0199956	0.562719	0.0219071	0.0124788	0.489101	0.183715	0.650065	0.0731323	0.409338	0.023137	0.0543708	0.494003	0.538383	0.0124288	0.484306	0.680524	0.359419	0.362356
cg27654142	0.122053	0.19811	0.162319	0.182605	0.195398	0.288747	0.193219	0.078181	0.112617	0.196349	0.0941542	0.196458	0.229439	0.0459282	0.0398333	0.345701	0.217571	0.132956	0.1445	0.134841	0.0850599	0.0769173	0.486437	0.148398	0.462858	0.285915	0.169693	0.167407	0.11177	0.141643	0.202926	0.0578323	0.0331133	0.0386089	0.0688007	0.0680409	0.100997	0.0342361	0.115583	0.453919	0.118982	0.257861	0.145595	0.475286	0.104661	0.120267	0.0157225	0.239768	0.283912
[truncated: 217 more columns]
