# Supplementary material for: Molecular subtypes based on DNA methylation predict prognosis in lung squamous cell carcinoma
Source: BMC Cancer. 2021 Jan 23;21:96. doi: 10.1186/s12885-021-07807-7 (PMC7825161; doi:10.1186/s12885-021-07807-7)
Supplement: Supplementary file 9 — Additional file 9. 41 cluster-specific methylation sites and specific methylation sites corresponding to each subtype [file 12885_2021_7807_MOESM9_ESM.xlsx]

## Sheet: Sheet1
id
cg01775414
cg02780849
cg03522063
cg03712038
cg03954587
cg05158615
cg05589246
cg05788437
cg06918467
cg07559730
cg07675169
cg07850604
cg09339527
cg10332700
cg11695266
cg11814446
cg11846236
cg12586262
cg13739417
cg14776962
cg15001381
cg16721845
cg17136126
cg17619823
cg18239753
cg19255783
cg19326876
cg20855565
cg21331821
cg21663122
cg23054883
cg23274123
cg24402880
cg24892510
cg25228126
cg25533774
cg25856383
cg25983380
cg26117023
cg26309134
cg27654142

## Sheet: cluster1
cluster 1
cg02780849
cg03522063
cg03712038
cg05589246
cg07559730
cg07675169
cg10332700
cg11695266
cg11814446
cg17136126
cg17619823
cg18239753
cg19326876
cg20855565
cg21331821
cg24892510
cg25228126
cg25856383
cg26117023
cg26309134

## Sheet: cluster2
cluster 2
cg05788437
cg16721845
cg18239753
cg19326876
cg20855565
cg21331821
cg23274123

## Sheet: cluster3
cluster3
cg01775414
cg02780849
cg03522063
cg03712038
cg03954587
cg05158615
cg05589246
cg05788437
cg06918467
cg07559730
cg07675169
cg07850604
cg09339527
cg10332700
cg11695266
cg11814446
cg11846236
cg12586262
cg13739417
cg14776962
cg15001381
cg16721845
cg17136126
cg17619823
cg18239753
cg19255783
cg19326876
cg20855565
cg21331821
cg21663122
cg23054883
cg23274123
cg24402880
cg24892510
cg25228126
cg25533774
cg25856383
cg25983380
cg26117023
cg26309134
cg27654142

## Sheet: cluster4
cluster4
cg03712038
cg07559730
cg10332700
cg11814446
cg12586262
cg17136126
cg19326876
cg24892510

## Sheet: cluster5
cluster5
cg01775414
cg02780849
cg03522063
cg03712038
cg03954587
cg05158615
cg05589246
cg05788437
cg06918467
cg07559730
cg07675169
cg07850604
cg09339527
cg10332700
cg11695266
cg11814446
cg11846236
cg12586262
cg13739417
cg14776962
cg15001381
cg16721845
cg17136126
cg17619823
cg18239753
cg19255783
cg19326876
cg20855565
cg21331821
cg21663122
cg23054883
cg23274123
cg24402880
cg24892510
cg25228126
cg25533774
cg25856383
cg25983380
cg26117023
cg26309134
cg27654142

## Sheet: cluster6
cluster6
cg01775414
cg03522063
cg03954587
cg05158615
cg06918467
cg07850604
cg09339527
cg10332700
cg11814446
cg11846236
cg13739417
cg14776962
cg15001381
cg17619823
cg19255783
cg20855565
cg21331821
cg21663122
cg23054883
cg24402880
cg24892510
cg25228126
cg25533774
cg25856383
cg25983380
cg27654142

## Sheet: cluster7
cluster7
cg01775414
cg02780849
cg03522063
cg03712038
cg03954587
cg05158615
cg05589246
cg05788437
cg06918467
cg07559730
cg07675169
cg07850604
cg09339527
cg10332700
cg11695266
cg11814446
cg11846236
cg12586262
cg13739417
cg14776962
cg15001381
cg16721845
cg17136126
cg17619823
cg18239753
cg19255783
cg19326876
cg20855565
cg21331821
cg21663122
cg23054883
cg23274123
cg24402880
cg24892510
cg25228126
cg25533774
cg25856383
cg25983380
cg26117023
cg26309134
cg27654142
