# Supplementary material for: Molecular subtypes based on DNA methylation predict prognosis in lung squamous cell carcinoma
Source: BMC Cancer. 2021 Jan 23;21:96. doi: 10.1186/s12885-021-07807-7 (PMC7825161; doi:10.1186/s12885-021-07807-7)
Supplement: Supplementary file 10 — Additional file 10. Genome annotations of the 41 cluster-specific methylation sites [file 12885_2021_7807_MOESM10_ESM.xlsx]

## Sheet: Sheet1
AC006116.21
ADRB3
ATP10A
AXIN1
CCSAP
COL7A1
CXCR2
CYP1B1
CYP1B1-AS1
DNAJB6
DOK1
EMX2
EMX2OS
FLJ16779
FYTTD1
FZD10
FZD10-AS1
FZD2
GNAS
GNG4
HIST1H2BH
HIST1H3F
HOXC12
INSM2
KHDRBS2
KIAA0226
LEMD3
LOXL3
MTL5
NKAIN4
NPY
OLIG3
PHF21B
PLAC8
SOSTDC1
TRIM58
UBB
ZFP2
ZNF160
ZNF347
ZNF415
ZNF542P
ZNF702P
ZNF71
ZSCAN1
ZSCAN5A

## Sheet: Sheet4
id
cg02780849
cg03522063
cg03712038
cg05589246
cg07559730
cg07675169
cg10332700
cg11695266
cg11814446
cg17136126
cg17619823
cg18239753
cg19326876
cg20855565
cg21331821
cg24892510
cg25228126
cg25856383
cg26117023
cg26309134
cg05788437
cg16721845
cg18239753
cg19326876
cg20855565
cg21331821
cg23274123
cg03712038
cg07559730
cg10332700
cg11814446
cg12586262
cg17136126
cg19326876
cg24892510
cg25533774
cg13739417
cg21663122
cg14776962
cg19255783
cg11846236
cg24402880
cg27654142
cg15001381
cg07850604
cg01775414
cg09339527
cg25983380
cg25228126
cg20855565
cg23054883
cg11814446
cg03954587
cg06918467
cg24892510
cg21331821
cg05158615
cg17619823
cg10332700
cg03522063
cg25856383
