# Supplementary material for: Molecular subtypes based on DNA methylation predict prognosis in lung squamous cell carcinoma
Source: BMC Cancer. 2021 Jan 23;21:96. doi: 10.1186/s12885-021-07807-7 (PMC7825161; doi:10.1186/s12885-021-07807-7)
Supplement: Supplementary file 11 — Additional file 11. Functional enrichment analysis and the enriched 30 pathways [file 12885_2021_7807_MOESM11_ESM.xlsx]

## Sheet: 965 methylation sites
ID	Description	BgRatio	pvalue	p.adjust	qvalue	geneID	Count
hsa04923	Regulation of lipolysis in adipocytes	56/8031	0.000110717	0.00456666	0.00314942	ADRB3/GNAS/NPY	3
hsa04934	Cushing syndrome	155/8031	0.000114914	0.00456666	0.00314942	AXIN1/FZD10/FZD2/GNAS	4
hsa05217	Basal cell carcinoma	63/8031	0.000157471	0.00456666	0.00314942	AXIN1/FZD10/FZD2	3
hsa04916	Melanogenesis	101/8031	0.000635458	0.0138212	0.00953188	FZD10/FZD2/GNAS	3
hsa04550	Signaling pathways regulating pluripotency of stem cells	143/8031	0.00174243	0.0209113	0.0144216	AXIN1/FZD10/FZD2	3
hsa05224	Breast cancer	147/8031	0.00188606	0.0209113	0.0144216	AXIN1/FZD10/FZD2	3
hsa05226	Gastric cancer	149/8031	0.00196059	0.0209113	0.0144216	AXIN1/FZD10/FZD2	3
hsa05165	Human papillomavirus infection	330/8031	0.00201945	0.0209113	0.0144216	AXIN1/FZD10/FZD2/GNAS	4
hsa04390	Hippo signaling pathway	157/8031	0.00227714	0.0209113	0.0144216	AXIN1/FZD10/FZD2	3
hsa04310	Wnt signaling pathway	160/8031	0.0024036	0.0209113	0.0144216	AXIN1/FZD10/FZD2	3
hsa05225	Hepatocellular carcinoma	168/8031	0.00276206	0.0218454	0.0150658	AXIN1/FZD10/FZD2	3
hsa04913	Ovarian steroidogenesis	51/8031	0.00342688	0.0248449	0.0171344	CYP1B1/GNAS	2
hsa05034	Alcoholism	187/8031	0.00374196	0.0250423	0.0172706	GNAS/GNG4/NPY	3
hsa04924	Renin secretion	69/8031	0.00619353	0.0364479	0.0251364	ADRB3/GNAS	2
hsa05163	Human cytomegalovirus infection	225/8031	0.00628411	0.0364479	0.0251364	CXCR2/GNAS/GNG4	3
hsa04970	Salivary secretion	91/8031	0.010577	0.0541296	0.0373308	ADRB3/GNAS	2
hsa05032	Morphine addiction	91/8031	0.010577	0.0541296	0.0373308	GNAS/GNG4	2
hsa04713	Circadian entrainment	97/8031	0.0119546	0.0577804	0.0398486	GNAS/GNG4	2
hsa04724	Glutamatergic synapse	114/8031	0.0162607	0.0719147	0.0495964	GNAS/GNG4	2
hsa04726	Serotonergic synapse	115/8031	0.0165321	0.0719147	0.0495964	GNAS/GNG4	2
hsa04926	Relaxin signaling pathway	129/8031	0.0205348	0.0847889	0.0584751	GNAS/GNG4	2
hsa04728	Dopaminergic synapse	132/8031	0.0214409	0.0847889	0.0584751	GNAS/GNG4	2
hsa05010	Alzheimer disease	369/8031	0.0240022	0.0907909	0.0626144	AXIN1/FZD10/FZD2	3
hsa04072	Phospholipase D signaling pathway	148/8031	0.0265511	0.0962479	0.0663779	CXCR2/GNAS	2
hsa04150	mTOR signaling pathway	155/8031	0.0289296	0.100675	0.069431	FZD10/FZD2	2
hsa04062	Chemokine signaling pathway	189/8031	0.0416371	0.134164	0.092527	CXCR2/GNG4	2
hsa05167	Kaposi sarcoma-associated herpesvirus infection	189/8031	0.0416371	0.134164	0.092527	GNG4/UBB	2
hsa04020	Calcium signaling pathway	193/8031	0.0432514	0.134388	0.0926816	ADRB3/GNAS	2
hsa05205	Proteoglycans in cancer	205/8031	0.0482357	0.144707	0.0997981	FZD10/FZD2	2
hsa05168	Herpes simplex virus 1 infection	491/8031	0.0499185	0.144764	0.099837	ZNF160/ZNF347/ZNF415	3
